# Supplementary material for: Resilience of bumblebee foraging behavior despite colony size reduction
Source: Front Insect Sci. 2023 Jan 4;2:1073380. doi: 10.3389/finsc.2022.1073380 (PMC10926374; doi:10.3389/finsc.2022.1073380)
Supplement: Supplementary file 2 [file Table_1.xlsx]

## Sheet: ForagingTimeBorago
ID	Colony	Treatment	Session	ForagingTime
JJ242	D	normal	B	2
JJ315	A	normal	A	4
JJ258	D	normal	B	14
JJ315	A	normal	A	32
JJ212	D	normal	B	10.48333333
JJ315	A	normal	A	10.68333333
JJ322	C	normal	B	10.68333333
JJ120	H	small	A	10.81666667
JJ047	A	normal	A	10.86666667
JJ353	C	normal	B	109.0166667
JJ212	D	normal	B	10.96666667
JJ315	A	normal	A	11.26666667
JJ212	D	normal	B	11.41666667
JJ215	C	normal	B	114.8333333
JJ212	D	normal	B	11.53333333
JJ048	H	small	A	11.81666667
JJ314	H	small	A	11.88333333
JJ047	A	normal	A	11.91666667
JJ257	D	normal	B	12.86666667
JJ257	D	normal	B	13.06666667
JJ257	D	normal	B	13.16666667
JJ110	H	small	A	13.66666667
JJ047	A	normal	A	13.86666667
JJ120	H	small	A	14.68333333
JJ257	D	normal	B	14.78333333
JJ047	A	normal	A	14.91666667
JJ315	B	small	B	14.96666667
JJ212	D	normal	B	15.06666667
JJ205	D	normal	B	15.28333333
JJ315	A	normal	A	15.38333333
JJ242	D	normal	B	16.08333333
JJ047	A	normal	A	16.13333333
JJ315	A	normal	A	16.88333333
JJ205	D	normal	B	16.88333333
JJ257	D	normal	B	17.38333333
JJ212	D	normal	B	17.66666667
JJ315	A	normal	A	17.91666667
JJ257	D	normal	B	17.96666667
JJ325	C	normal	B	18.11666667
JJ053	H	small	A	18.26666667
JJ205	D	normal	B	18.36666667
JJ270	B	small	B	18.68333333
JJ257	D	normal	B	19.21666667
JJ353	C	normal	B	19.28333333
JJ212	D	normal	B	19.41666667
JJ315	A	normal	A	19.63333333
JJ257	D	normal	B	19.88333333
JJ315	A	normal	A	20.41666667
JJ269	C	normal	B	20.91666667
JJ212	D	normal	B	21.13333333
JJ315	A	normal	A	2.116666667
JJ053	H	small	A	2.266666667
JJ315	B	small	B	23.06666667
JJ053	H	small	A	2.383333333
JJ048	H	small	A	24.08333333
JJ110	H	small	A	2.483333333
JJ257	D	normal	B	24.91666667
JJ315	A	normal	A	2.533333333
JJ257	D	normal	B	2.533333333
JJ257	D	normal	B	2.616666667
JJ362	B	small	B	2.633333333
JJ315	B	small	B	28.01666667
JJ047	A	normal	A	2.833333333
JJ312	C	normal	B	2.833333333
JJ314	H	small	A	2.933333333
JJ353	C	normal	B	2.966666667
JJ002	H	small	A	2.983333333
JJ212	D	normal	B	30.13333333
JJ315	A	normal	A	3.016666667
JJ047	A	normal	A	3.016666667
JJ353	C	normal	B	3.066666667
JJ120	H	small	A	31.28333333
JJ110	H	small	A	31.38333333
JJ047	A	normal	A	3.216666667
JJ110	H	small	A	3.333333333
JJ212	D	normal	B	3.366666667
JJ120	H	small	A	3.383333333
JJ048	H	small	A	3.383333333
JJ315	A	normal	A	3.533333333
JJ120	H	small	A	3.633333333
JJ315	A	normal	A	3.683333333
JJ315	A	normal	A	3.783333333
JJ242	D	normal	B	3.833333333
JJ257	D	normal	B	3.883333333
JJ110	H	small	A	3.983333333
JJ047	A	normal	A	4.033333333
JJ229	B	small	B	4.033333333
JJ047	A	normal	A	4.066666667
JJ047	A	normal	A	4.116666667
JJ053	H	small	A	4.266666667
JJ110	H	small	A	4.283333333
JJ212	D	normal	B	4.383333333
JJ212	D	normal	B	4.433333333
JJ047	A	normal	A	4.666666667
JJ120	H	small	A	4.816666667
JJ047	A	normal	A	4.916666667
JJ048	H	small	A	4.916666667
JJ047	A	normal	A	4.933333333
JJ325	C	normal	B	4.983333333
JJ048	H	small	A	4.983333333
JJ047	A	normal	A	50.58333333
JJ047	A	normal	A	5.166666667
JJ212	D	normal	B	5.183333333
JJ257	D	normal	B	5.233333333
JJ110	H	small	A	5.316666667
JJ002	H	small	A	5.416666667
JJ053	H	small	A	5.466666667
JJ047	A	normal	A	5.716666667
JJ047	A	normal	A	5.766666667
JJ269	C	normal	B	60.08333333
JJ322	C	normal	B	6.033333333
JJ048	H	small	A	6.283333333
JJ047	A	normal	A	6.366666667
JJ315	A	normal	A	6.466666667
JJ110	H	small	A	6.733333333
JJ257	D	normal	B	6.766666667
JJ120	H	small	A	6.966666667
JJ315	B	small	B	6.983333333
JJ212	D	normal	B	6.983333333
JJ048	H	small	A	7.033333333
JJ205	D	normal	B	7.366666667
JJ270	B	small	B	7.716666667
JJ315	B	small	B	7.833333333
JJ212	D	normal	B	8.133333333
JJ258	D	normal	B	8.183333333
JJ212	D	normal	B	8.216666667
JJ048	H	small	A	8.433333333
JJ315	A	normal	A	8.483333333
JJ365	D	normal	B	8.783333333
JJ314	H	small	A	9.066666667
JJ110	H	small	A	9.083333333
JJ315	A	normal	A	9.266666667
JJ048	H	small	A	9.433333333
JJ291	B	small	B	9.533333333
JJ047	A	normal	A	9.683333333
JJ242	D	normal	B	9.766666667
JJ120	H	small	A	10.65
JJ120	H	small	A	11.1
JJ315	B	small	B	11.8
JJ212	D	normal	B	12.65
JJ291	B	small	B	13.6
JJ315	A	normal	A	15.4
JJ242	D	normal	B	17.5
JJ212	D	normal	B	17.95
JJ315	A	normal	A	2.15
JJ205	D	normal	B	2.2
JJ205	D	normal	B	2.35
JJ256	D	normal	B	2.4
JJ315	A	normal	A	2.45
JJ120	H	small	A	2.5
JJ053	H	small	A	2.65
JJ110	H	small	A	2.75
JJ314	H	small	A	2.85
JJ315	A	normal	A	2.9
JJ315	A	normal	A	20.05
JJ363	B	small	B	20.25
JJ212	D	normal	B	21.3
JJ315	D	small	B	22.05
JJ120	H	small	A	25.55
JJ229	B	small	B	27.35
JJ002	H	small	A	3.1
JJ047	A	normal	A	3.35
JJ110	H	small	A	3.45
JJ110	H	small	A	3.7
JJ053	H	small	A	3.85
JJ047	A	normal	A	3.95
JJ269	C	normal	B	30.25
JJ215	C	normal	B	30.5
JJ212	D	normal	B	30.85
JJ110	H	small	A	36.15
JJ257	D	normal	B	36.9
JJ120	H	small	A	36.9
JJ053	H	small	A	38.55
JJ269	C	normal	B	39.65
JJ047	A	normal	A	4.2
JJ314	H	small	A	4.2
JJ212	D	normal	B	4.35
JJ315	A	normal	A	4.8
JJ315	A	normal	A	4.95
JJ002	H	small	A	4.95
JJ047	A	normal	A	40.6
JJ269	C	normal	B	44.5
JJ120	H	small	A	5.5
JJ047	A	normal	A	5.9
JJ315	A	normal	A	5.9
JJ315	B	small	B	58.55
JJ205	D	normal	B	6.3
JJ315	B	small	B	60.9
JJ047	A	normal	A	62.55
JJ291	B	small	B	7.9
JJ315	A	normal	A	8.35
JJ257	D	normal	B	8.35
JJ310	D	normal	B	8.55
JJ120	H	small	A	8.55
JJ257	D	normal	B	8.95
JJ016	H	small	A	82.9

## Sheet: ForagingTimeEchium
ID	Colony	Treatment	Session	ForagingTime
JJ356	B	small	B	2
JJ242	D	normal	B	3
JJ356	B	small	B	6
JJ053	H	small	A	9
JJ002	H	small	A	27
JJ053	H	small	A	31
JJ291	B	small	B	33
JJ121	A	normal	A	61
JJ298	E	small	B	102.2666667
JJ288	C	normal	B	10.26666667
JJ053	H	small	A	10.38333333
JJ053	H	small	A	10.41666667
JJ002	H	small	A	10.56666667
JJ002	H	small	A	10.58333333
JJ356	B	small	B	11.13333333
JJ288	C	normal	B	11.16666667
JJ291	B	small	B	11.28333333
JJ320	A	normal	A	11.48333333
JJ126	H	small	A	11.51666667
JJ126	H	small	A	11.63333333
JJ258	D	normal	B	11.83333333
JJ126	H	small	A	11.86666667
JJ053	H	small	A	11.91666667
JJ312	C	normal	B	119.4666667
JJ315	B	small	B	11.96666667
JJ126	H	small	A	12.26666667
JJ257	D	normal	B	12.38333333
JJ126	H	small	A	12.38333333
JJ356	B	small	B	12.58333333
JJ212	D	normal	B	12.68333333
JJ312	C	normal	B	12.73333333
JJ288	C	normal	B	129.0166667
JJ053	H	small	A	12.91666667
JJ312	C	normal	B	13.51666667
JJ291	B	small	B	13.73333333
JJ120	H	small	A	13.93333333
JJ053	H	small	A	14.06666667
JJ002	H	small	A	14.33333333
JJ047	A	normal	A	14.46666667
JJ120	H	small	A	14.63333333
JJ291	B	small	B	15.21666667
JJ053	H	small	A	15.33333333
JJ053	H	small	A	15.83333333
JJ291	B	small	B	15.88333333
JJ315	B	small	B	16.03333333
JJ002	H	small	A	16.06666667
JJ053	H	small	A	16.08333333
JJ002	H	small	A	16.56666667
JJ120	H	small	A	16.88333333
JJ315	B	small	B	16.93333333
JJ212	D	normal	B	17.33333333
JJ288	C	normal	B	17.46666667
JJ053	H	small	A	17.51666667
JJ270	B	small	B	17.78333333
JJ312	C	normal	B	18.03333333
JJ288	C	normal	B	18.23333333
JJ053	H	small	A	18.46666667
JJ312	C	normal	B	20.01666667
JJ291	B	small	B	20.21666667
JJ126	H	small	A	20.26666667
JJ315	B	small	B	20.68333333
JJ258	D	normal	B	20.73333333
JJ242	D	normal	B	2.083333333
JJ212	D	normal	B	2.083333333
JJ242	D	normal	B	2.116666667
JJ002	H	small	A	2.116666667
JJ270	B	small	B	21.23333333
JJ291	B	small	B	2.166666667
JJ288	C	normal	B	21.93333333
JJ048	H	small	A	22.28333333
JJ120	H	small	A	2.233333333
JJ242	D	normal	B	2.266666667
JJ212	D	normal	B	2.266666667
JJ270	B	small	B	2.316666667
JJ308	H	small	A	2.316666667
JJ126	H	small	A	2.316666667
JJ053	H	small	A	23.53333333
JJ163	A	normal	A	2.416666667
JJ258	D	normal	B	2.416666667
JJ242	D	normal	B	2.433333333
JJ053	H	small	A	24.36666667
JJ311	A	normal	A	2.466666667
JJ212	D	normal	B	24.93333333
JJ089	C	normal	B	25.43333333
JJ308	H	small	A	2.583333333
JJ312	C	normal	B	25.98333333
JJ212	D	normal	B	2.616666667
JJ163	A	normal	A	2.716666667
JJ356	B	small	B	2.716666667
JJ308	H	small	A	2.716666667
JJ312	C	normal	B	27.31666667
JJ212	D	normal	B	2.733333333
JJ288	C	normal	B	27.41666667
JJ315	A	normal	A	27.66666667
JJ120	H	small	A	27.66666667
JJ053	H	small	A	2.766666667
JJ322	C	normal	B	2.783333333
JJ242	D	normal	B	2.816666667
JJ270	B	small	B	28.48333333
JJ255	E	small	B	28.63333333
JJ315	B	small	B	2.866666667
JJ315	B	small	B	2.866666667
JJ312	C	normal	B	29.41666667
JJ212	D	normal	B	2.966666667
JJ002	H	small	A	2.966666667
JJ315	B	small	B	2.983333333
JJ325	C	normal	B	30.26666667
JJ356	B	small	B	3.033333333
JJ255	E	small	B	30.98333333
JJ256	D	normal	B	31.03333333
JJ257	D	normal	B	3.133333333
JJ258	D	normal	B	31.71666667
JJ356	B	small	B	3.183333333
JJ356	B	small	B	32.03333333
JJ255	E	small	B	32.33333333
JJ291	B	small	B	32.36666667
JJ053	H	small	A	3.266666667
JJ270	B	small	B	3.316666667
JJ053	H	small	A	3.316666667
JJ212	D	normal	B	3.333333333
JJ316	B	small	B	3.366666667
JJ356	B	small	B	3.433333333
JJ048	H	small	A	3.483333333
JJ312	C	normal	B	35.61666667
JJ126	H	small	A	3.633333333
JJ120	H	small	A	3.666666667
JJ242	D	normal	B	3.716666667
JJ291	B	small	B	3.733333333
JJ325	C	normal	B	37.36666667
JJ255	E	small	B	37.58333333
JJ053	H	small	A	3.766666667
JJ053	H	small	A	37.71666667
JJ242	D	normal	B	3.816666667
JJ053	H	small	A	38.23333333
JJ270	B	small	B	3.833333333
JJ053	H	small	A	39.38333333
JJ309	F	normal	A	39.96666667
JJ270	B	small	B	4.016666667
JJ258	D	normal	B	4.016666667
JJ212	D	normal	B	40.53333333
JJ242	D	normal	B	4.066666667
JJ242	D	normal	B	4.116666667
JJ053	H	small	A	4.183333333
JJ048	H	small	A	4.216666667
JJ212	D	normal	B	4.466666667
JJ298	E	small	B	44.83333333
JJ128	F	normal	A	44.96666667
JJ312	C	normal	B	45.21666667
JJ242	D	normal	B	45.78333333
JJ315	B	small	B	4.583333333
JJ311	A	normal	A	46.08333333
JJ356	B	small	B	4.716666667
JJ311	A	normal	A	47.28333333
JJ242	D	normal	B	4.783333333
JJ308	H	small	A	4.916666667
JJ205	D	normal	B	4.933333333
JJ312	C	normal	B	49.48333333
JJ319	G	small	A	4.983333333
JJ053	H	small	A	4.983333333
JJ315	A	normal	A	5.033333333
JJ339	A	normal	A	5.116666667
JJ002	H	small	A	5.133333333
JJ126	H	small	A	5.216666667
JJ315	B	small	B	5.233333333
JJ312	C	normal	B	53.66666667
JJ110	H	small	A	5.416666667
JJ270	B	small	B	5.516666667
JJ270	B	small	B	5.583333333
JJ096	A	normal	A	5.616666667
JJ258	D	normal	B	5.616666667
JJ236	B	small	B	5.683333333
JJ269	C	normal	B	57.66666667
JJ298	E	small	B	58.31666667
JJ315	A	normal	A	5.866666667
JJ053	H	small	A	5.933333333
JJ171	A	normal	A	60.51666667
JJ315	B	small	B	6.133333333
JJ258	D	normal	B	6.333333333
JJ356	B	small	B	6.383333333
JJ053	H	small	A	64.06666667
JJ270	B	small	B	6.416666667
JJ312	C	normal	B	6.533333333
JJ242	D	normal	B	6.583333333
JJ288	C	normal	B	6.616666667
JJ242	D	normal	B	6.666666667
JJ315	B	small	B	6.733333333
JJ126	H	small	A	6.766666667
JJ120	H	small	A	6.833333333
JJ257	D	normal	B	7.016666667
JJ315	B	small	B	7.116666667
JJ002	H	small	A	7.183333333
JJ126	H	small	A	7.216666667
JJ315	B	small	B	7.233333333
JJ258	D	normal	B	7.433333333
JJ002	H	small	A	7.633333333
JJ292	D	normal	B	7.716666667
JJ158	A	normal	A	7.833333333
JJ126	H	small	A	8.033333333
JJ315	B	small	B	8.083333333
JJ291	B	small	B	8.083333333
JJ242	D	normal	B	8.583333333
JJ311	A	normal	A	8.616666667
JJ120	H	small	A	8.666666667
JJ212	D	normal	B	8.683333333
JJ318	D	normal	B	8.683333333
JJ356	B	small	B	8.716666667
JJ048	H	small	A	8.733333333
JJ270	B	small	B	8.866666667
JJ212	D	normal	B	8.983333333
JJ270	B	small	B	9.033333333
JJ288	C	normal	B	90.78333333
JJ126	H	small	A	9.166666667
JJ048	H	small	A	9.216666667
JJ053	H	small	A	9.266666667
JJ212	D	normal	B	9.433333333
JJ048	H	small	A	9.533333333
JJ308	H	small	A	9.966666667
JJ270	B	small	B	10.05
JJ048	H	small	A	10.2
JJ053	H	small	A	10.35
JJ002	H	small	A	10.4
JJ315	B	small	B	10.55
JJ315	A	normal	A	10.6
JJ212	D	normal	B	10.75
JJ291	B	small	B	11.25
JJ258	D	normal	B	11.25
JJ255	E	small	B	11.6
JJ356	B	small	B	11.7
JJ270	B	small	B	114.75
JJ242	D	normal	B	12.2
JJ212	D	normal	B	12.25
JJ255	E	small	B	12.75
JJ002	H	small	A	12.95
JJ200	D	normal	B	13.7
JJ291	B	small	B	14.9
JJ053	H	small	A	16.1
JJ315	B	small	B	18.05
JJ053	H	small	A	18.3
JJ048	H	small	A	19.5
JJ288	C	normal	B	19.55
JJ322	C	normal	B	2.05
JJ270	B	small	B	2.1
JJ315	B	small	B	2.15
JJ270	B	small	B	2.15
JJ212	D	normal	B	2.5
JJ315	B	small	B	2.65
JJ356	B	small	B	2.8
JJ315	B	small	B	20.8
JJ356	B	small	B	21.6
JJ120	H	small	A	21.9
JJ315	B	small	B	24.7
JJ312	C	normal	B	25.25
JJ053	H	small	A	25.25
JJ315	B	small	B	26.55
JJ096	A	normal	A	3.4
JJ212	D	normal	B	3.65
JJ120	H	small	A	3.95
JJ269	C	normal	B	31.25
JJ126	H	small	A	33.15
JJ291	B	small	B	37.05
JJ288	C	normal	B	37.55
JJ053	H	small	A	37.6
JJ315	A	normal	A	39.1
JJ255	E	small	B	39.8
JJ312	C	normal	B	39.95
JJ212	D	normal	B	4.15
JJ120	H	small	A	4.15
JJ126	H	small	A	4.25
JJ312	C	normal	B	4.45
JJ242	D	normal	B	4.65
JJ053	H	small	A	4.75
JJ288	C	normal	B	5.1
JJ212	D	normal	B	5.3
JJ053	H	small	A	5.3
JJ270	B	small	B	5.6
JJ270	B	small	B	5.6
JJ212	D	normal	B	5.65
JJ258	D	normal	B	5.7
JJ126	H	small	A	5.8
JJ356	B	small	B	5.9
JJ274	E	small	B	6.25
JJ212	D	normal	B	6.45
JJ053	H	small	A	6.5
JJ258	D	normal	B	6.95
JJ315	B	small	B	7.4
JJ053	H	small	A	7.45
JJ270	B	small	B	7.8
JJ291	B	small	B	8.05
JJ067	A	normal	A	8.1
JJ291	B	small	B	8.1
JJ212	D	normal	B	8.1
JJ053	H	small	A	8.55
JJ258	D	normal	B	8.85
JJ270	B	small	B	8.9
JJ339	A	normal	A	81.6
JJ356	B	small	B	9.05
JJ053	H	small	A	9.15
JJ120	H	small	A	9.2
JJ242	D	normal	B	9.35
JJ242	D	normal	B	9.9
JJ298	E	normal	B	95.95

## Sheet: ForagingTripsBorago
ID	Colony	Session	Treatment	Nbforagingtrips
JJ362	B	B	small	1
JJ363	B	B	small	1
JJ312	C	B	normal	1
JJ325	C	B	normal	1
JJ325	C	B	normal	1
JJ353	C	B	normal	1
JJ212	D	B	normal	1
JJ242	D	B	normal	1
JJ256	D	B	normal	1
JJ310	D	B	normal	1
JJ365	D	B	normal	1
JJ053	H	A	small	1
JJ053	H	A	small	1
JJ053	H	A	small	1
JJ110	H	A	small	1
JJ047	A	A	normal	2
JJ229	B	B	small	2
JJ270	B	B	small	2
JJ315	B	B	small	2
JJ322	C	B	normal	2
JJ212	D	B	normal	2
JJ258	D	B	normal	2
JJ002	H	A	small	2
JJ002	H	A	small	2
JJ291	B	B	small	3
JJ353	C	B	normal	3
JJ048	H	A	small	3
JJ110	H	A	small	3
JJ047	A	A	normal	4
JJ242	D	B	normal	4
JJ315	B	B	small	5
JJ269	C	B	normal	5
JJ053	H	A	small	5
JJ314	H	A	small	5
JJ048	H	A	small	6
JJ120	H	A	small	6
JJ215	C	B	normal	7
JJ205	D	B	normal	8
JJ120	H	A	small	8
JJ110	H	A	small	9
JJ047	A	A	normal	10
JJ047	A	A	normal	10
JJ212	D	B	normal	22

## Sheet: ForagingTripsEchium
ID	Colony	Session	Treatment	Nbforagingtrips
JJ047	A	A	normal	1
JJ158	A	A	normal	1
JJ171	A	A	normal	1
JJ311	A	A	normal	1
JJ320	A	A	normal	1
JJ236	B	B	small	1
JJ270	B	B	small	1
JJ291	B	B	small	1
JJ291	B	B	small	1
JJ316	B	B	small	1
JJ356	B	B	small	1
JJ288	C	B	normal	1
JJ312	C	B	normal	1
JJ200	D	B	normal	1
JJ205	D	B	normal	1
JJ205	D	B	normal	1
JJ292	D	B	normal	1
JJ318	D	B	normal	1
JJ128	F	A	normal	1
JJ309	F	A	normal	1
JJ110	H	A	small	1
JJ163	A	A	normal	2
JJ339	A	A	normal	2
JJ270	B	B	small	2
JJ291	B	B	small	2
JJ269	C	B	normal	2
JJ322	C	B	normal	2
JJ325	C	B	normal	2
JJ212	D	B	normal	2
JJ212	D	B	normal	2
JJ242	D	B	normal	2
JJ242	D	B	normal	2
JJ048	H	A	small	2
JJ053	H	A	small	2
JJ120	H	A	small	2
JJ126	H	A	small	2
JJ311	A	A	normal	3
JJ270	B	B	small	3
JJ288	C	B	normal	3
JJ255	E	B	small	3
JJ312	C	B	normal	4
JJ312	C	B	normal	4
JJ255	E	B	small	4
JJ298	E	B	small	4
JJ270	B	B	small	5
JJ308	H	A	small	5
JJ002	H	A	small	6
JJ048	H	A	small	6
JJ312	C	B	normal	7
JJ002	H	A	small	7
JJ288	C	B	normal	8
JJ212	D	B	normal	8
JJ053	H	A	small	8
JJ270	B	B	small	9
JJ120	H	A	small	10
JJ291	B	B	small	11
JJ212	E	B	normal	11
JJ258	D	B	normal	12
JJ053	H	A	small	13
JJ053	H	A	small	14
JJ126	H	A	small	14
JJ242	D	B	normal	15
JJ356	B	B	small	16

## Sheet: VisitingRateBorago
ID	Colony	Session	Treatment	VisitingRate
JJ270	B	B	small	1
JJ212	D	B	normal	1
JJ255	E	B	small	1
JJ128	H	A	small	1
JJ053	H	A	small	1
JJ053	H	A	small	1
JJ320	A	A	normal	2
JJ322	C	B	normal	2
JJ220	C	B	normal	2
JJ269	C	B	normal	2
JJ269	C	B	normal	2
JJ255	E	B	small	2
JJ314	H	A	small	2
JJ120	H	A	small	2
JJ132	H	A	small	2
JJ110	H	A	small	2
JJ320	A	A	normal	3
JJ291	B	B	small	3
JJ332	C	B	normal	3
JJ332	C	B	normal	3
JJ288	C	B	normal	3
JJ288	C	B	normal	3
JJ220	C	B	normal	3
JJ325	C	B	normal	3
JJ212	D	B	normal	3
JJ212	D	B	normal	3
JJ048	H	A	small	3
JJ132	H	A	small	3
JJ132	H	A	small	3
JJ132	H	A	small	3
JJ053	H	A	small	3
JJ110	H	A	small	3
JJ110	H	A	small	3
JJ320	A	A	normal	4
JJ314	B	B	small	4
JJ322	C	B	normal	4
JJ220	C	B	normal	4
JJ223	D	B	normal	4
JJ337	D	B	normal	4
JJ047	A	A	normal	5
JJ047	A	A	normal	5
JJ320	A	A	normal	5
JJ270	B	B	small	5
JJ314	B	B	small	5
JJ314	B	B	small	5
JJ223	D	B	normal	5
JJ223	D	B	normal	5
JJ242	D	B	normal	5
JJ334	D	B	normal	5
JJ120	H	A	small	5
JJ002	H	A	small	5
JJ053	H	A	small	5
JJ047	A	A	normal	6
JJ314	B	B	small	6
JJ312	C	B	normal	6
JJ322	C	B	normal	6
JJ322	C	B	normal	6
JJ223	D	B	normal	6
JJ212	D	B	normal	6
JJ334	D	B	normal	6
JJ314	H	A	small	6
JJ314	H	A	small	6
JJ120	H	A	small	6
JJ002	H	A	small	6
JJ132	H	A	small	6
JJ047	A	A	normal	7
JJ320	A	A	normal	7
JJ291	B	B	small	7
JJ288	C	B	normal	7
JJ288	C	B	normal	7
JJ288	C	B	normal	7
JJ223	D	B	normal	7
JJ212	D	B	normal	7
JJ314	H	A	small	7
JJ314	H	A	small	7
JJ120	H	A	small	7
JJ048	H	A	small	7
JJ320	A	A	normal	8
JJ320	A	A	normal	8
JJ270	B	B	small	8
JJ322	C	B	normal	8
JJ288	C	B	normal	8
JJ338	D	B	normal	8
JJ242	D	B	normal	8
JJ333	D	B	normal	8
JJ314	H	A	small	8
JJ002	H	A	small	8
JJ002	H	A	small	8
JJ132	H	A	small	8
JJ322	C	B	normal	9
JJ288	C	B	normal	9
JJ288	C	B	normal	9
JJ223	D	B	normal	9
JJ212	D	B	normal	9
JJ132	H	A	small	9
JJ320	A	A	normal	10
JJ322	C	B	normal	10
JJ288	C	B	normal	10
JJ223	D	B	normal	10
JJ223	D	B	normal	10
JJ002	H	A	small	10
JJ288	C	B	normal	11
JJ223	D	B	normal	11
JJ314	B	B	small	12
JJ242	D	B	normal	12
JJ334	D	B	normal	12
JJ047	A	A	normal	5.86797066
JJ288	C	B	normal	6.81707515
JJ320	A	A	normal	10.49117787
JJ320	A	A	normal	11.42675766
JJ047	A	A	normal	12.08552835
JJ047	A	A	normal	12.55028158
JJ047	A	A	normal	1.452608643
JJ132	H	A	small	1.671774868
JJ212	D	B	normal	1.975633849
JJ047	A	A	normal	2.088167053
JJ320	A	A	normal	2.168152252
JJ336	C	B	normal	2.271866717
JJ120	H	A	small	2.418379686
JJ220	C	B	normal	2.472527473
JJ325	C	B	normal	2.497138695
JJ335	C	B	normal	2.617801047
JJ325	C	B	normal	2.740560292
JJ320	A	A	normal	2.916160389
JJ314	B	B	small	3.152916448
JJ002	H	A	small	3.376952301
JJ048	H	A	small	3.389351786
JJ314	B	B	small	3.503138228
JJ314	B	B	small	3.583694191
JJ002	H	A	small	3.588516746
JJ047	A	A	normal	3.621876132
JJ047	A	A	normal	3.622641509
JJ322	C	B	normal	3.745318352
JJ053	H	A	small	3.821047604
JJ223	D	B	normal	3.831907012
JJ053	H	A	small	3.851709196
JJ325	C	B	normal	3.921568627
JJ212	D	B	normal	3.961049678
JJ314	B	B	small	3.982080637
JJ314	B	B	small	4.190529404
JJ325	C	B	normal	4.301075269
JJ312	C	B	normal	4.437869822
JJ220	C	B	normal	4.480955937
JJ002	H	A	small	4.682378648
JJ223	D	B	normal	4.844178912
JJ322	C	B	normal	4.897959184
JJ120	H	A	small	4.916420846
JJ320	A	A	normal	4.944666824
JJ047	A	A	normal	4.947229551
JJ314	B	B	small	4.975949577
JJ212	D	B	normal	4.980906525
JJ048	H	A	small	5.073280722
JJ212	D	B	normal	5.411906194
JJ223	D	B	normal	5.582260816
JJ205	D	B	normal	5.722070845
JJ120	H	A	small	5.796168089
JJ322	C	B	normal	5.808325266
JJ002	H	A	small	6.401463192
JJ322	C	B	normal	6.471494607
JJ242	D	B	normal	6.688963211
JJ220	C	B	normal	6.709265176
JJ242	D	B	normal	6.713554987
JJ314	B	B	small	6.811301715
JJ048	H	A	small	6.872852234
JJ322	C	B	normal	7.259528131
JJ270	B	B	small	7.545983336
JJ053	H	A	small	7.760711399
JJ205	D	B	normal	7.868852459
JJ322	C	B	normal	8.449514153
JJ322	C	B	normal	8.637236084
JJ288	C	B	normal	8.719522041
JJ320	A	A	normal	9.269272362
JJ270	B	B	small	9.586195878
JJ223	D	B	normal	9.868421053

## Sheet: VisitingRateEchium
ID	Colony	Session	Treatment	VisitingRate
JJ320	A	A	normal	1
JJ220	C	B	normal	1
JJ223	D	B	normal	1
JJ242	D	B	normal	1
JJ319	G	A	small	1
JJ319	G	A	small	1
JJ319	G	A	small	1
JJ053	H	A	small	1
JJ288	C	B	normal	2
JJ325	C	B	normal	2
JJ319	G	A	small	2
JJ126	H	A	small	2
JJ110	H	A	small	2
JJ110	H	A	small	2
JJ270	B	B	small	3
JJ322	C	B	normal	3
JJ332	C	B	normal	3
JJ325	C	B	normal	3
JJ258	D	B	normal	3
JJ212	D	B	normal	3
JJ331	F	A	normal	3
JJ120	H	A	small	3
JJ120	H	A	small	3
JJ127	H	A	small	3
JJ325	C	B	normal	4
JJ269	C	B	normal	4
JJ269	C	B	normal	4
JJ300	D	B	normal	4
JJ205	D	B	normal	4
JJ217	G	A	small	4
JJ217	G	A	small	4
JJ152	H	A	small	4
JJ322	C	B	normal	5
JJ255	E	B	small	5
JJ053	H	A	small	5
JJ314	B	B	small	6
JJ312	C	B	normal	6
JJ322	C	B	normal	6
JJ211	C	B	normal	6
JJ223	D	B	normal	6
JJ258	D	B	normal	6
JJ205	D	B	normal	6
JJ298	E	B	small	6
JJ120	H	A	small	6
JJ053	H	A	small	6
JJ314	B	B	small	7
JJ312	C	B	normal	7
JJ312	C	B	normal	7
JJ322	C	B	normal	7
JJ322	C	B	normal	7
JJ288	C	B	normal	7
JJ288	C	B	normal	7
JJ242	D	B	normal	7
JJ298	E	B	small	7
JJ298	E	B	small	7
JJ047	A	A	normal	8
JJ320	A	A	normal	8
JJ291	B	B	small	8
JJ322	C	B	normal	8
JJ255	E	B	small	8
JJ255	E	B	small	8
JJ270	B	B	small	9
JJ270	B	B	small	9
JJ291	B	B	small	9
JJ258	D	B	normal	9
JJ298	E	B	small	9
JJ322	C	B	normal	10
JJ205	D	B	normal	10
JJ320	A	A	normal	11
JJ270	B	B	small	11
JJ002	H	A	small	11
JJ053	H	A	small	11
JJ270	B	B	small	12
JJ223	D	B	normal	12
JJ205	D	B	normal	12
JJ002	H	A	small	12
JJ242	D	B	normal	13
JJ291	B	B	small	15
JJ291	B	B	small	15
JJ002	H	A	small	8.4375
JJ325	C	B	normal	3.29082682
JJ320	A	A	normal	4.99640259
JJ255	E	B	small	10.42489338
JJ291	B	B	small	10.80904029
JJ298	E	B	small	10.81967213
JJ220	C	B	normal	11.37800253
JJ002	H	A	small	11.54401154
JJ002	H	A	small	11.59607022
JJ053	H	A	small	11.88480878
JJ002	H	A	small	12.62748907
JJ320	A	A	normal	13.14348302
JJ320	A	A	normal	15.40683678
JJ322	C	B	normal	1.654487798
JJ319	G	A	small	1.999790022
JJ314	B	B	small	2.601908066
JJ220	C	B	normal	2.685765443
JJ212	D	B	normal	2.927305253
JJ211	C	B	normal	2.960526316
JJ002	H	A	small	2.999650041
JJ356	B	B	small	3.530450132
JJ269	C	B	normal	3.677033859
JJ322	C	B	normal	3.937653815
JJ288	C	B	normal	3.955174687
JJ325	C	B	normal	3.970223325
JJ002	H	A	small	3.999680026
JJ129	H	A	small	4.533091568
JJ356	B	B	small	4.645760743
JJ002	H	A	small	4.729623207
JJ312	C	B	normal	5.854610506
JJ314	B	B	small	6.202008269
JJ291	B	B	small	6.306306306
JJ220	C	B	normal	6.306306306
JJ053	H	A	small	6.539000467
JJ331	F	A	normal	6.613392119
JJ120	H	A	small	6.680451726
JJ255	E	B	small	6.867233486
JJ320	A	A	normal	6.909031091
JJ320	A	A	normal	6.922696555
JJ110	H	A	small	6.996257003
JJ047	A	A	normal	7.058823529
JJ322	C	B	normal	7.605767707
JJ314	B	B	small	7.858546169
JJ047	A	A	normal	7.874015748
JJ220	C	B	normal	7.907742998
JJ314	B	B	small	7.908611599
JJ298	E	B	small	7.976071785
JJ314	B	B	small	8.296205254
JJ320	A	A	normal	8.333333333
JJ002	H	A	small	8.434864105
JJ288	C	B	normal	8.579599619
JJ053	H	A	small	8.611066815
JJ270	B	B	small	8.624820316
JJ314	B	B	small	8.715300194
JJ314	B	B	small	8.722338879
JJ314	B	B	small	8.807698581
JJ320	A	A	normal	8.994183761
JJ332	C	B	normal	0.962309543
JJ312	C	B	normal	5.76
JJ212	D	B	normal	5.76
JJ212	D	B	normal	6.72

## Sheet: HandlingTimeBorago
ID	Colony	Session	Treatment	HandlingTime
JJ047	A	A	normal	0.09
JJ047	A	A	normal	0.66
JJ047	A	A	normal	0.81
JJ047	A	A	normal	0.84
JJ047	A	A	normal	1.42
JJ047	A	A	normal	1.43
JJ047	A	A	normal	1.44
JJ047	A	A	normal	1.46
JJ047	A	A	normal	1.61
JJ047	A	A	normal	1.64
JJ047	A	A	normal	1.72
JJ047	A	A	normal	1.72
JJ047	A	A	normal	1.72
JJ047	A	A	normal	1.82
JJ047	A	A	normal	1.82
JJ047	A	A	normal	1.83
JJ047	A	A	normal	1.96
JJ047	A	A	normal	2
JJ047	A	A	normal	2.13
JJ047	A	A	normal	2.16
JJ047	A	A	normal	2.24
JJ047	A	A	normal	2.24
JJ047	A	A	normal	2.25
JJ047	A	A	normal	2.31
JJ047	A	A	normal	2.39
JJ047	A	A	normal	2.46
JJ047	A	A	normal	2.6
JJ047	A	A	normal	2.62
JJ047	A	A	normal	2.68
JJ047	A	A	normal	3.09
JJ047	A	A	normal	3.18
JJ047	A	A	normal	3.47
JJ047	A	A	normal	3.55
JJ047	A	A	normal	3.55
JJ047	A	A	normal	3.57
JJ047	A	A	normal	3.57
JJ047	A	A	normal	3.8
JJ047	A	A	normal	3.93
JJ047	A	A	normal	4.24
JJ047	A	A	normal	4.24
JJ047	A	A	normal	4.29
JJ047	A	A	normal	4.38
JJ047	A	A	normal	4.55
JJ047	A	A	normal	4.59
JJ047	A	A	normal	4.59
JJ047	A	A	normal	4.81
JJ047	A	A	normal	4.97
JJ047	A	A	normal	5.12
JJ047	A	A	normal	6.03
JJ047	A	A	normal	6.43
JJ047	A	A	normal	6.98
JJ047	A	A	normal	7.12
JJ047	A	A	normal	7.17
JJ047	A	A	normal	7.21
JJ047	A	A	normal	7.21
JJ047	A	A	normal	8.05
JJ047	A	A	normal	8.08
JJ047	A	A	normal	8.17
JJ047	A	A	normal	8.17
JJ047	A	A	normal	8.42
JJ047	A	A	normal	8.42
JJ047	A	A	normal	8.52
JJ047	A	A	normal	8.67
JJ047	A	A	normal	10.1
JJ047	A	B	normal	10.1
JJ047	A	A	normal	10.45
JJ047	A	A	normal	10.79
JJ047	A	A	normal	10.79
JJ047	A	A	normal	12.05
JJ047	A	A	normal	12.36
JJ047	A	A	normal	13.15
JJ047	A	A	normal	14.02
JJ047	A	A	normal	14.38
JJ047	A	A	normal	17.37
JJ047	A	A	normal	18.52
JJ047	A	A	normal	18.95
JJ047	A	A	normal	20.78
JJ047	A	A	normal	21.73
JJ047	A	A	normal	21.73
JJ047	A	A	normal	21.93
JJ047	A	A	normal	23.35
JJ047	A	A	normal	24.82
JJ047	A	A	normal	35.08
JJ047	A	A	normal	40.04
JJ047	A	A	normal	40.04
JJ047	A	A	normal	43.74
JJ320	A	A	normal	1.17
JJ320	A	A	normal	1.18
JJ320	A	A	normal	1.2
JJ320	A	A	normal	1.2
JJ320	A	A	normal	1.22
JJ320	A	A	normal	1.26
JJ320	A	A	normal	1.32
JJ320	A	A	normal	1.37
JJ320	A	A	normal	1.42
JJ320	A	A	normal	1.46
JJ320	A	A	normal	1.62
JJ320	A	A	normal	1.68
JJ320	A	A	normal	1.77
JJ320	A	A	normal	1.83
JJ320	A	A	normal	1.83
JJ320	A	A	normal	1.94
JJ320	A	A	normal	1.97
JJ320	A	A	normal	2.01
JJ320	A	A	normal	2.08
JJ320	A	A	normal	2.08
JJ320	A	A	normal	2.11
JJ320	A	A	normal	2.15
JJ320	A	A	normal	2.15
JJ320	A	A	normal	2.21
JJ320	A	A	normal	2.25
JJ320	A	A	normal	2.32
JJ320	A	A	normal	2.32
JJ320	A	A	normal	2.52
JJ320	A	A	normal	2.52
JJ320	A	A	normal	2.61
JJ320	A	A	normal	2.62
JJ320	A	A	normal	2.63
JJ320	A	A	normal	2.66
JJ320	A	A	normal	2.78
JJ320	A	A	normal	2.81
JJ320	A	A	normal	2.86
JJ320	A	A	normal	3.06
JJ320	A	A	normal	3.22
JJ320	A	A	normal	3.22
JJ320	A	A	normal	3.25
JJ320	A	A	normal	3.38
JJ320	A	A	normal	3.38
JJ320	A	A	normal	3.47
JJ320	A	A	normal	3.54
JJ320	A	A	normal	3.57
JJ320	A	A	normal	3.61
JJ320	A	A	normal	3.69
JJ320	A	A	normal	3.81
JJ320	A	A	normal	3.99
JJ320	A	A	normal	4.06
JJ320	A	A	normal	4.06
JJ320	A	A	normal	4.06
JJ320	A	A	normal	4.09
JJ320	A	A	normal	4.11
JJ320	A	A	normal	4.11
JJ320	A	A	normal	4.17
JJ320	A	A	normal	4.23
JJ320	A	A	normal	4.28
JJ320	A	A	normal	4.28
JJ320	A	A	normal	4.29
JJ320	A	A	normal	4.32
JJ320	A	A	normal	4.37
JJ320	A	A	normal	4.54
JJ320	A	A	normal	4.54
JJ320	A	A	normal	4.58
JJ320	A	A	normal	4.69
JJ320	A	A	normal	4.74
JJ320	A	A	normal	4.99
JJ320	A	A	normal	4.99
JJ320	A	A	normal	5.39
JJ320	A	A	normal	5.51
JJ320	A	A	normal	5.56
JJ320	A	A	normal	5.64
JJ320	A	A	normal	5.77
JJ320	A	A	normal	5.78
JJ320	A	A	normal	5.83
JJ320	A	A	normal	5.83
JJ320	A	A	normal	6.83
JJ320	A	A	normal	8.77
JJ320	A	A	normal	8.77
JJ320	A	A	normal	8.82
JJ320	A	A	normal	9.11
JJ320	A	A	normal	9.23
JJ320	A	A	normal	9.64
JJ320	A	A	normal	9.64
JJ320	A	A	normal	9.7
JJ320	A	A	normal	10.14
JJ320	A	A	normal	10.43
JJ320	A	A	normal	11.45
JJ320	A	A	normal	12.07
JJ320	A	A	normal	13.1
JJ320	A	A	normal	13.1
JJ320	A	A	normal	14.73
JJ320	A	A	normal	15.1
JJ320	A	A	normal	17.67
JJ320	A	A	normal	22.99
JJ320	A	A	normal	30.52
JJ320	A	A	normal	42
JJ320	A	A	normal	60
JJ314	A	A	normal	0.7
JJ314	A	A	normal	0.88
JJ314	A	A	normal	0.88
JJ314	A	A	normal	0.91
JJ314	A	A	normal	1.01
JJ314	A	A	normal	1.05
JJ314	A	A	normal	1.05
JJ314	A	A	normal	1.13
JJ314	A	A	normal	1.14
JJ314	B	B	small	1.04
JJ314	B	B	small	1.98
JJ314	B	B	small	2.16
JJ314	B	B	small	2.45
JJ314	B	B	small	2.59
JJ314	B	B	small	2.7
JJ314	B	B	small	2.78
JJ314	B	B	small	2.99
JJ314	B	B	small	3.04
JJ314	B	B	small	3.24
JJ314	B	B	small	3.63
JJ314	B	B	small	4.17
JJ314	B	B	small	4.28
JJ314	B	B	small	4.42
JJ314	B	B	small	5.22
JJ314	B	B	small	5.29
JJ314	B	B	small	8.75
JJ314	B	B	small	9.69
JJ314	B	B	small	10.3
JJ314	B	B	small	10.3
JJ314	B	B	small	10.89
JJ314	B	B	small	16.88
JJ314	B	B	small	17.68
JJ314	B	B	small	31.47
JJ331	B	B	small	1.04
JJ270	B	B	small	1.78
JJ270	B	B	small	1.81
JJ270	B	B	small	1.89
JJ270	B	B	small	2.46
JJ270	B	B	small	2.55
JJ270	B	B	small	2.55
JJ270	B	B	small	3.11
JJ270	B	B	small	3.32
JJ270	B	B	small	3.44
JJ270	B	B	small	3.58
JJ270	B	B	small	3.74
JJ270	B	B	small	3.76
JJ270	B	B	small	3.76
JJ270	B	B	small	3.88
JJ270	B	B	small	3.88
JJ270	B	B	small	3.95
JJ270	B	B	small	4.45
JJ270	B	B	small	4.66
JJ270	B	B	small	4.91
JJ270	B	B	small	4.91
JJ270	B	B	small	5.08
JJ270	B	B	small	5.13
JJ270	B	B	small	5.2
JJ270	B	B	small	5.54
JJ270	B	B	small	6.09
JJ270	B	B	small	6.35
JJ270	B	B	small	6.63
JJ270	B	B	small	6.8
JJ270	B	B	small	7.08
JJ270	B	B	small	7.16
JJ270	B	B	small	7.83
JJ270	B	B	small	7.96
JJ270	B	B	small	8.19
JJ270	B	B	small	9.4
JJ270	B	B	small	9.96
JJ270	B	B	small	9.96
JJ270	B	B	small	10.4
JJ291	B	B	small	0.67
JJ291	B	B	small	0.81
JJ291	B	B	small	0.83
JJ291	B	B	small	0.88
JJ291	B	B	small	0.93
JJ291	B	B	small	0.93
JJ291	B	B	small	7.31
JJ291	B	B	small	29.68
JJ291	B	B	small	29.68
JJ314	B	B	small	1.3
JJ314	B	B	small	1.36
JJ314	B	B	small	1.61
JJ314	B	B	small	1.65
JJ314	B	B	small	1.79
JJ314	B	B	small	1.79
JJ314	B	B	small	1.82
JJ314	B	B	small	1.82
JJ314	B	B	small	1.94
JJ314	B	B	small	2.07
JJ314	B	B	small	2.07
JJ314	B	B	small	2.11
JJ314	B	B	small	3.28
JJ314	B	B	small	3.34
JJ314	B	B	small	3.45
JJ314	B	B	small	3.57
JJ314	B	B	small	3.76
JJ314	B	B	small	3.79
JJ314	B	B	small	4.16
JJ314	B	B	small	5.22
JJ314	B	B	small	5.22
JJ314	B	B	small	5.29
JJ314	B	B	small	6.31
JJ314	B	B	small	6.31
JJ314	B	B	small	6.55
JJ314	B	B	small	7.09
JJ314	B	B	small	7.1
JJ314	B	B	small	8.75
JJ314	B	B	small	8.94
JJ314	B	B	small	8.98
JJ314	B	B	small	10.6
JJ314	B	B	small	10.6
JJ314	B	B	small	10.87
JJ314	B	B	small	10.87
JJ314	B	B	small	15.6
JJ314	B	B	small	15.79
JJ314	B	B	small	16.55
JJ314	B	B	small	16.88
JJ314	B	B	small	17.55
JJ314	B	B	small	17.55
JJ314	B	B	small	17.9
JJ314	B	B	small	18.37
JJ314	B	B	small	19.97
JJ314	B	B	small	23.18
JJ314	B	B	small	24.43
JJ314	B	B	small	24.86
JJ314	B	B	small	24.86
JJ314	B	B	small	31
JJ288	B	B	small	1.76
JJ288	B	B	small	2.18
JJ288	B	B	small	2.55
JJ288	B	B	small	2.58
JJ288	B	B	small	4.04
JJ288	B	B	small	4.27
JJ288	B	B	small	5.47
JJ288	B	B	small	5.47
JJ288	B	B	small	6.01
JJ312	C	B	normal	7.27
JJ331	C	B	normal	8.16
JJ331	C	B	normal	9.09
JJ331	C	B	normal	9.8
JJ331	C	B	normal	13.52
JJ331	C	B	normal	18.53
JJ331	C	B	normal	19.63
JJ322	C	B	normal	1.4
JJ322	C	B	normal	1.48
JJ322	C	B	normal	1.55
JJ322	C	B	normal	1.59
JJ322	C	B	normal	1.59
JJ322	C	B	normal	1.59
JJ322	C	B	normal	1.59
JJ322	C	B	normal	1.65
JJ322	C	B	normal	1.66
JJ322	C	B	normal	1.68
JJ322	C	B	normal	1.68
JJ322	C	B	normal	1.7
JJ322	C	B	normal	1.7
JJ322	C	B	normal	1.71
JJ322	C	B	normal	1.78
JJ322	C	B	normal	1.82
JJ322	C	B	normal	1.84
JJ322	C	B	normal	1.85
JJ322	C	B	normal	1.87
JJ322	C	B	normal	1.87
JJ322	C	B	normal	1.87
JJ322	C	B	normal	1.87
JJ322	C	B	normal	1.91
JJ322	C	B	normal	2.12
JJ322	C	B	normal	2.17
JJ322	C	B	normal	2.19
JJ322	C	B	normal	2.23
JJ322	C	B	normal	2.24
JJ322	C	B	normal	2.24
JJ322	C	B	normal	2.24
JJ322	C	B	normal	2.26
JJ322	C	B	normal	2.29
JJ322	C	B	normal	2.29
JJ322	C	B	normal	2.44
JJ322	C	B	normal	2.46
JJ322	C	B	normal	2.46
JJ322	C	B	normal	2.47
JJ322	C	B	normal	2.49
JJ322	C	B	normal	2.5
JJ322	C	B	normal	2.51
JJ322	C	B	normal	2.51
JJ322	C	B	normal	2.72
JJ322	C	B	normal	2.74
JJ322	C	B	normal	2.77
JJ322	C	B	normal	2.82
JJ322	C	B	normal	2.83
JJ322	C	B	normal	2.83
JJ322	C	B	normal	2.89
JJ322	C	B	normal	2.92
JJ322	C	B	normal	2.94
JJ322	C	B	normal	3.03
JJ322	C	B	normal	3.03
JJ322	C	B	normal	3.04
JJ322	C	B	normal	3.29
JJ322	C	B	normal	3.33
JJ322	C	B	normal	3.47
JJ322	C	B	normal	3.5
JJ322	C	B	normal	3.85
JJ322	C	B	normal	3.88
JJ322	C	B	normal	4.21
JJ322	C	B	normal	4.44
JJ322	C	B	normal	4.55
JJ322	C	B	normal	4.69
JJ322	C	B	normal	4.98
JJ322	C	B	normal	5.18
JJ322	C	B	normal	5.24
JJ322	C	B	normal	5.24
JJ322	C	B	normal	5.31
JJ322	C	B	normal	5.39
JJ322	C	B	normal	5.4
JJ322	C	B	normal	5.94
JJ322	C	B	normal	6.3
JJ322	C	B	normal	6.3
JJ322	C	B	normal	6.47
JJ322	C	B	normal	6.69
JJ322	C	B	normal	6.92
JJ322	C	B	normal	6.96
JJ322	C	B	normal	7.1
JJ322	C	B	normal	7.25
JJ322	C	B	normal	7.64
JJ322	C	B	normal	7.78
JJ322	C	B	normal	7.87
JJ322	C	B	normal	8.1
JJ322	C	B	normal	8.1
JJ322	C	B	normal	8.45
JJ322	C	B	normal	8.53
JJ322	C	B	normal	8.59
JJ322	C	B	normal	8.79
JJ322	C	B	normal	9.11
JJ322	C	B	normal	9.25
JJ322	C	B	normal	9.26
JJ322	C	B	normal	9.84
JJ322	C	B	normal	10.38
JJ322	C	B	normal	12.08
JJ322	C	B	normal	12.33
JJ322	C	B	normal	12.56
JJ322	C	B	normal	12.56
JJ322	C	B	normal	13.01
JJ322	C	B	normal	13.97
JJ322	C	B	normal	13.97
JJ322	C	B	normal	15.87
JJ322	C	B	normal	20.41
JJ322	C	B	normal	21.17
JJ322	C	B	normal	21.17
JJ322	C	B	normal	24.4
JJ322	C	B	normal	24.4
JJ322	C	B	normal	28.44
JJ322	C	B	normal	32.57
JJ320	C	B	normal	0.61
JJ320	C	B	normal	0.85
JJ320	C	B	normal	0.91
JJ320	C	B	normal	0.93
JJ320	C	B	normal	0.96
JJ320	C	B	normal	1
JJ320	C	B	normal	1.2
JJ320	C	B	normal	1.26
JJ320	C	B	normal	1.32
JJ291	C	B	normal	7.27
JJ331	C	B	normal	10.26
JJ331	C	B	normal	10.26
JJ332	C	B	normal	11.7
JJ331	C	B	normal	13.01
JJ331	C	B	normal	18.53
JJ336	C	B	normal	22.97
JJ336	C	B	normal	22.97
JJ336	C	B	normal	22.99
JJ336	C	B	normal	24.1
JJ288	C	B	normal	1.44
JJ288	C	B	normal	1.45
JJ288	C	B	normal	1.5
JJ288	C	B	normal	1.54
JJ288	C	B	normal	1.56
JJ288	C	B	normal	1.58
JJ288	C	B	normal	1.67
JJ288	C	B	normal	1.7
JJ288	C	B	normal	1.74
JJ288	C	B	normal	1.83
JJ288	C	B	normal	1.84
JJ288	C	B	normal	1.97
JJ288	C	B	normal	1.97
JJ288	C	B	normal	2.07
JJ288	C	B	normal	2.09
JJ288	C	B	normal	2.11
JJ288	C	B	normal	2.16
JJ288	C	B	normal	2.21
JJ288	C	B	normal	2.22
JJ288	C	B	normal	2.25
JJ288	C	B	normal	2.26
JJ288	C	B	normal	2.4
JJ288	C	B	normal	2.41
JJ288	C	B	normal	2.52
JJ288	C	B	normal	2.52
JJ288	C	B	normal	2.58
JJ288	C	B	normal	2.59
JJ288	C	B	normal	2.69
JJ288	C	B	normal	2.75
JJ288	C	B	normal	2.84
JJ288	C	B	normal	2.84
JJ288	C	B	normal	2.91
JJ288	C	B	normal	2.98
JJ288	C	B	normal	2.98
JJ288	C	B	normal	3.03
JJ288	C	B	normal	3.08
JJ288	C	B	normal	3.1
JJ288	C	B	normal	3.11
JJ288	C	B	normal	3.18
JJ288	C	B	normal	3.35
JJ288	C	B	normal	3.55
JJ288	C	B	normal	3.58
JJ288	C	B	normal	3.58
JJ288	C	B	normal	3.6
JJ288	C	B	normal	3.62
JJ288	C	B	normal	3.64
JJ288	C	B	normal	3.81
JJ288	C	B	normal	4.03
JJ288	C	B	normal	4.03
JJ288	C	B	normal	4.05
JJ288	C	B	normal	4.13
JJ288	C	B	normal	4.15
JJ288	C	B	normal	4.17
JJ288	C	B	normal	4.23
JJ288	C	B	normal	4.23
JJ288	C	B	normal	4.29
JJ288	C	B	normal	4.29
JJ288	C	B	normal	4.54
JJ288	C	B	normal	4.58
JJ288	C	B	normal	4.75
JJ288	C	B	normal	4.78
JJ288	C	B	normal	4.78
JJ288	C	B	normal	4.85
JJ288	C	B	normal	4.95
JJ288	C	B	normal	5.03
JJ288	C	B	normal	5.03
JJ288	C	B	normal	5.04
JJ288	C	B	normal	5.06
JJ288	C	B	normal	5.13
JJ288	C	B	normal	5.13
JJ288	C	B	normal	5.22
JJ288	C	B	normal	5.24
JJ288	C	B	normal	5.24
JJ288	C	B	normal	5.29
JJ288	C	B	normal	5.7
JJ288	C	B	normal	5.87
JJ288	C	B	normal	6.29
JJ288	C	B	normal	6.33
JJ288	C	B	normal	6.44
JJ288	C	B	normal	6.53
JJ288	C	B	normal	7.1
JJ288	C	B	normal	7.23
JJ288	C	B	normal	8.1
JJ288	C	B	normal	8.43
JJ288	C	B	normal	9.7
JJ288	C	B	normal	13
JJ288	C	B	normal	13.41
JJ288	C	B	normal	13.81
JJ288	C	B	normal	13.96
JJ288	C	B	normal	13.96
JJ288	C	B	normal	15
JJ288	C	B	normal	15.18
JJ288	C	B	normal	30.46
JJ331	C	B	normal	4.39
JJ331	C	B	normal	10.86
JJ331	C	B	normal	38.06
JJ335	C	B	normal	38.06
JJ278	C	B	normal	0.91
JJ278	C	B	normal	0.92
JJ278	C	B	normal	1.06
JJ278	C	B	normal	1.07
JJ278	C	B	normal	1.34
JJ278	C	B	normal	1.34
JJ278	C	B	normal	1.4
JJ278	C	B	normal	1.4
JJ278	C	B	normal	1.44
JJ220	C	B	normal	0.6
JJ220	C	B	normal	1.94
JJ220	C	B	normal	2.13
JJ220	C	B	normal	2.29
JJ220	C	B	normal	2.85
JJ220	C	B	normal	3.68
JJ220	C	B	normal	3.91
JJ220	C	B	normal	3.97
JJ220	C	B	normal	3.97
JJ220	C	B	normal	4.66
JJ220	C	B	normal	4.71
JJ220	C	B	normal	4.86
JJ220	C	B	normal	4.86
JJ220	C	B	normal	5.43
JJ220	C	B	normal	5.72
JJ220	C	B	normal	5.72
JJ220	C	B	normal	6.24
JJ220	C	B	normal	7.03
JJ220	C	B	normal	7.09
JJ220	C	B	normal	7.14
JJ220	C	B	normal	7.54
JJ220	C	B	normal	7.54
JJ220	C	B	normal	8.27
JJ220	C	B	normal	8.27
JJ220	C	B	normal	8.47
JJ220	C	B	normal	8.88
JJ220	C	B	normal	10.65
JJ220	C	B	normal	10.65
JJ220	C	B	normal	35.56
JJ220	C	B	normal	51.83
JJ331	C	B	normal	2.68
JJ325	C	B	normal	3.07
JJ331	C	B	normal	4.13
JJ331	C	B	normal	5.37
JJ325	C	B	normal	6.07
JJ325	C	B	normal	7.82
JJ331	C	B	normal	8.95
JJ325	C	B	normal	9.08
JJ325	C	B	normal	9.16
JJ325	C	B	normal	9.16
JJ325	C	B	normal	9.49
JJ325	C	B	normal	9.68
JJ325	C	B	normal	10.23
JJ331	C	B	normal	10.86
JJ325	C	B	normal	11.5
JJ331	C	B	normal	15.8
JJ325	C	B	normal	16.36
JJ325	C	B	normal	16.36
JJ325	C	B	normal	17.44
JJ325	C	B	normal	19.32
JJ325	C	B	normal	19.32
JJ325	C	B	normal	26.57
JJ325	C	B	normal	61.08
JJ269	C	B	normal	5.98
JJ269	C	B	normal	11.42
JJ269	C	B	normal	16.86
JJ269	C	B	normal	16.86
JJ269	C	B	normal	22.02
JJ269	C	B	normal	22.02
JJ331	D	B	normal	3.28
JJ331	D	B	normal	3.65
JJ331	D	B	normal	5.09
JJ331	D	B	normal	5.54
JJ331	D	B	normal	14.92
JJ338	D	B	normal	1.16
JJ338	D	B	normal	1.96
JJ338	D	B	normal	2.02
JJ338	D	B	normal	2.02
JJ338	D	B	normal	2.77
JJ338	D	B	normal	2.94
JJ338	D	B	normal	3.08
JJ338	D	B	normal	3.18
JJ338	D	B	normal	23.26
JJ223	D	B	normal	0.47
JJ223	D	B	normal	0.6
JJ223	D	B	normal	0.74
JJ223	D	B	normal	0.8
JJ223	D	B	normal	0.82
JJ223	D	B	normal	0.98
JJ223	D	B	normal	0.98
JJ223	D	B	normal	1.1
JJ223	D	B	normal	1.19
JJ223	D	B	normal	1.21
JJ223	D	B	normal	1.22
JJ223	D	B	normal	1.22
JJ223	D	B	normal	1.26
JJ223	D	B	normal	1.27
JJ223	D	B	normal	1.34
JJ223	D	B	normal	1.37
JJ223	D	B	normal	1.4
JJ223	D	B	normal	1.44
JJ223	D	B	normal	1.51
JJ223	D	B	normal	1.54
JJ223	D	B	normal	1.56
JJ223	D	B	normal	1.59
JJ223	D	B	normal	1.64
JJ223	D	B	normal	1.73
JJ223	D	B	normal	1.74
JJ223	D	B	normal	1.75
JJ223	D	B	normal	1.75
JJ223	D	B	normal	1.87
JJ223	D	B	normal	1.88
JJ223	D	B	normal	1.93
JJ223	D	B	normal	1.97
JJ223	D	B	normal	1.98
JJ223	D	B	normal	2.06
JJ223	D	B	normal	2.06
JJ223	D	B	normal	2.13
JJ223	D	B	normal	2.13
JJ223	D	B	normal	2.15
JJ223	D	B	normal	2.16
JJ223	D	B	normal	2.16
JJ223	D	B	normal	2.18
JJ223	D	B	normal	2.23
JJ223	D	B	normal	2.31
JJ223	D	B	normal	2.31
JJ223	D	B	normal	2.49
JJ223	D	B	normal	2.53
JJ223	D	B	normal	2.55
JJ223	D	B	normal	2.56
JJ223	D	B	normal	2.56
JJ223	D	B	normal	2.62
JJ223	D	B	normal	2.65
JJ223	D	B	normal	2.87
JJ223	D	B	normal	2.88
JJ223	D	B	normal	2.97
JJ223	D	B	normal	3.06
JJ223	D	B	normal	3.26
JJ223	D	B	normal	3.28
JJ223	D	B	normal	3.42
JJ223	D	B	normal	3.43
JJ223	D	B	normal	3.43
JJ223	D	B	normal	3.45
JJ223	D	B	normal	3.54
JJ223	D	B	normal	3.61
JJ223	D	B	normal	3.71
JJ223	D	B	normal	3.74
JJ223	D	B	normal	3.85
JJ223	D	B	normal	3.85
JJ223	D	B	normal	4.01
JJ223	D	B	normal	4.07
JJ223	D	B	normal	4.18
JJ223	D	B	normal	4.2
JJ223	D	B	normal	4.37
JJ223	D	B	normal	4.5
JJ223	D	B	normal	4.61
JJ223	D	B	normal	4.62
JJ223	D	B	normal	4.63
JJ223	D	B	normal	4.69
JJ223	D	B	normal	4.76
JJ223	D	B	normal	4.8
JJ223	D	B	normal	5.09
JJ223	D	B	normal	5.09
JJ223	D	B	normal	5.11
JJ223	D	B	normal	5.11
JJ223	D	B	normal	5.13
JJ223	D	B	normal	5.26
JJ223	D	B	normal	5.28
JJ223	D	B	normal	5.34
JJ223	D	B	normal	5.93
JJ223	D	B	normal	6.85
JJ223	D	B	normal	6.89
JJ223	D	B	normal	7.15
JJ223	D	B	normal	7.15
JJ223	D	B	normal	7.28
JJ223	D	B	normal	7.4
JJ223	D	B	normal	7.49
JJ223	D	B	normal	7.49
JJ223	D	B	normal	8
JJ223	D	B	normal	8.24
JJ223	D	B	normal	8.24
JJ223	D	B	normal	8.42
JJ223	D	B	normal	10.72
JJ223	D	B	normal	10.72
JJ223	D	B	normal	15.45
JJ223	D	B	normal	16.37
JJ223	D	B	normal	20.79
JJ223	D	B	normal	26.99
JJ223	D	B	normal	30.05
JJ242	D	B	normal	1.07
JJ242	D	B	normal	1.35
JJ242	D	B	normal	1.45
JJ242	D	B	normal	1.77
JJ242	D	B	normal	1.82
JJ242	D	B	normal	2.06
JJ242	D	B	normal	2.11
JJ242	D	B	normal	2.25
JJ242	D	B	normal	2.63
JJ242	D	B	normal	2.87
JJ242	D	B	normal	3.21
JJ242	D	B	normal	3.26
JJ242	D	B	normal	3.26
JJ242	D	B	normal	3.3
JJ242	D	B	normal	3.33
JJ242	D	B	normal	3.33
JJ242	D	B	normal	3.36
JJ242	D	B	normal	3.36
JJ242	D	B	normal	3.46
JJ242	D	B	normal	3.46
JJ242	D	B	normal	3.73
JJ242	D	B	normal	4.07
JJ242	D	B	normal	4.07
JJ242	D	B	normal	4.19
JJ242	D	B	normal	4.22
JJ242	D	B	normal	4.27
JJ242	D	B	normal	4.36
JJ242	D	B	normal	4.58
JJ242	D	B	normal	5.28
JJ242	D	B	normal	5.59
JJ242	D	B	normal	5.6
JJ242	D	B	normal	5.91
JJ242	D	B	normal	6.09
JJ242	D	B	normal	6.19
JJ242	D	B	normal	6.23
JJ242	D	B	normal	6.25
JJ242	D	B	normal	7.26
JJ242	D	B	normal	8.08
JJ242	D	B	normal	9.11
JJ242	D	B	normal	9.11
JJ242	D	B	normal	9.43
JJ242	D	B	normal	9.45
JJ242	D	B	normal	11.1
JJ331	D	B	normal	3.3
JJ331	D	B	normal	8.19
JJ331	D	B	normal	10.66
JJ212	D	B	normal	0.96
JJ212	D	B	normal	0.99
JJ212	D	B	normal	0.99
JJ212	D	B	normal	1.02
JJ212	D	B	normal	1.06
JJ212	D	B	normal	1.16
JJ212	D	B	normal	1.43
JJ212	D	B	normal	1.45
JJ212	D	B	normal	1.47
JJ212	D	B	normal	1.48
JJ212	D	B	normal	1.56
JJ212	D	B	normal	1.56
JJ212	D	B	normal	1.72
JJ212	D	B	normal	1.81
JJ212	D	B	normal	2.09
JJ212	D	B	normal	2.49
JJ212	D	B	normal	2.54
JJ212	D	B	normal	2.59
JJ212	D	B	normal	2.84
JJ212	D	B	normal	2.9
JJ212	D	B	normal	3.4
JJ212	D	B	normal	3.51
JJ212	D	B	normal	3.56
JJ212	D	B	normal	3.62
JJ212	D	B	normal	3.62
JJ212	D	B	normal	3.73
JJ212	D	B	normal	3.77
JJ212	D	B	normal	4.03
JJ212	D	B	normal	4.2
JJ212	D	B	normal	4.2
JJ212	D	B	normal	4.36
JJ212	D	B	normal	4.52
JJ212	D	B	normal	4.52
JJ212	D	B	normal	4.67
JJ212	D	B	normal	4.69
JJ212	D	B	normal	5.32
JJ212	D	B	normal	5.32
JJ212	D	B	normal	5.8
JJ212	D	B	normal	6.58
JJ212	D	B	normal	6.64
JJ212	D	B	normal	7.02
JJ212	D	B	normal	7.02
JJ212	D	B	normal	7.24
JJ212	D	B	normal	8.88
JJ212	D	B	normal	10.53
JJ212	D	B	normal	10.53
JJ212	D	B	normal	10.97
JJ212	D	B	normal	11.53
JJ212	D	B	normal	12.16
JJ212	D	B	normal	12.92
JJ212	D	B	normal	13.73
JJ212	D	B	normal	15.86
JJ212	D	B	normal	30.4
JJ212	D	B	normal	30.4
JJ212	D	B	normal	42.42
JJ212	D	B	normal	42.42
JJ205	D	B	normal	2.14
JJ205	D	B	normal	2.32
JJ205	D	B	normal	2.35
JJ205	D	B	normal	2.35
JJ205	D	B	normal	2.45
JJ205	D	B	normal	2.65
JJ205	D	B	normal	3.33
JJ205	D	B	normal	3.38
JJ205	D	B	normal	5.08
JJ205	D	B	normal	5.21
JJ205	D	B	normal	5.57
JJ205	D	B	normal	6.41
JJ205	D	B	normal	7.74
JJ205	D	B	normal	8.21
JJ205	D	B	normal	8.21
JJ205	D	B	normal	8.54
JJ205	D	B	normal	8.54
JJ337	D	B	normal	2.44
JJ337	D	B	normal	3.58
JJ337	D	B	normal	8.77
JJ337	D	B	normal	8.77
JJ337	D	B	normal	10.4
JJ331	D	B	normal	0.47
JJ331	D	B	normal	1.08
JJ331	D	B	normal	1.22
JJ331	D	B	normal	1.65
JJ331	D	B	normal	1.65
JJ331	D	B	normal	1.69
JJ325	D	B	normal	2.34
JJ325	D	B	normal	2.48
JJ331	D	B	normal	2.5
JJ331	D	B	normal	2.53
JJ331	D	B	normal	2.77
JJ325	D	B	normal	2.77
JJ325	D	B	normal	3
JJ331	D	B	normal	3.11
JJ331	D	B	normal	3.24
JJ331	D	B	normal	3.3
JJ331	D	B	normal	3.36
JJ331	D	B	normal	3.79
JJ334	D	B	normal	4.27
JJ331	D	B	normal	4.27
JJ331	D	B	normal	4.32
JJ331	D	B	normal	4.35
JJ331	D	B	normal	4.81
JJ331	D	B	normal	5.26
JJ325	D	B	normal	5.44
JJ325	D	B	normal	5.88
JJ325	D	B	normal	5.92
JJ255	E	B	small	1.72
JJ255	E	B	small	1.72
JJ255	E	B	small	12.71
JJ255	E	B	small	12.71
JJ255	E	B	small	33.27
JJ314	H	A	small	1.4
JJ314	H	A	small	1.89
JJ314	H	A	small	2.47
JJ314	H	A	small	2.9
JJ314	H	A	small	3.24
JJ314	H	A	small	3.39
JJ314	H	A	small	3.39
JJ314	H	A	small	3.58
JJ314	H	A	small	3.94
JJ314	H	A	small	3.94
JJ314	H	A	small	4.39
JJ314	H	A	small	5.13
JJ314	H	A	small	5.39
JJ314	H	A	small	5.68
JJ314	H	A	small	6.23
JJ314	H	A	small	7.15
JJ314	H	A	small	7.39
JJ314	H	A	small	8.03
JJ314	H	A	small	13.59
JJ314	H	A	small	17.76
JJ120	H	A	small	1.14
JJ120	H	A	small	1.14
JJ120	H	A	small	2.04
JJ120	H	A	small	2.24
JJ120	H	A	small	2.54
JJ120	H	A	small	2.55
JJ120	H	A	small	2.6
JJ120	H	A	small	2.84
JJ120	H	A	small	3.03
JJ120	H	A	small	3.13
JJ120	H	A	small	3.18
JJ120	H	A	small	3.39
JJ120	H	A	small	3.4
JJ120	H	A	small	3.4
JJ120	H	A	small	3.52
JJ120	H	A	small	3.96
JJ120	H	A	small	3.96
JJ120	H	A	small	4.07
JJ120	H	A	small	4.16
JJ120	H	A	small	4.28
JJ120	H	A	small	5.75
JJ120	H	A	small	5.75
JJ120	H	A	small	5.98
JJ120	H	A	small	5.98
JJ120	H	A	small	6.96
JJ120	H	A	small	7.25
JJ120	H	A	small	7.93
JJ120	H	A	small	8.48
JJ120	H	A	small	8.69
JJ120	H	A	small	8.69
JJ120	H	A	small	9.96
JJ120	H	A	small	14.39
JJ120	H	A	small	14.39
JJ120	H	A	small	14.54
JJ120	H	A	small	17.11
JJ120	H	A	small	17.63
JJ120	H	A	small	19.95
JJ120	H	A	small	19.95
JJ120	H	A	small	25.24
JJ120	H	A	small	29.5
JJ120	H	A	small	29.5
JJ002	H	A	small	0.77
JJ002	H	A	small	0.85
JJ002	H	A	small	0.87
JJ002	H	A	small	1.31
JJ002	H	A	small	1.36
JJ002	H	A	small	1.39
JJ002	H	A	small	1.64
JJ002	H	A	small	1.68
JJ002	H	A	small	1.69
JJ002	H	A	small	1.83
JJ002	H	A	small	2.04
JJ002	H	A	small	2.06
JJ002	H	A	small	2.12
JJ002	H	A	small	2.16
JJ002	H	A	small	2.23
JJ002	H	A	small	2.3
JJ002	H	A	small	2.3
JJ002	H	A	small	2.32
JJ002	H	A	small	2.35
JJ002	H	A	small	2.35
JJ002	H	A	small	2.36
JJ002	H	A	small	2.38
JJ002	H	A	small	2.51
JJ002	H	A	small	2.54
JJ002	H	A	small	2.54
JJ002	H	A	small	2.63
JJ002	H	A	small	2.63
JJ002	H	A	small	2.67
JJ002	H	A	small	2.69
JJ002	H	A	small	2.89
JJ002	H	A	small	2.96
JJ002	H	A	small	3.09
JJ002	H	A	small	3.17
JJ002	H	A	small	3.36
JJ002	H	A	small	3.48
JJ002	H	A	small	3.51
JJ002	H	A	small	3.51
JJ002	H	A	small	3.58
JJ002	H	A	small	3.65
JJ002	H	A	small	3.73
JJ002	H	A	small	3.86
JJ002	H	A	small	4
JJ002	H	A	small	4.65
JJ002	H	A	small	4.71
JJ002	H	A	small	4.81
JJ002	H	A	small	4.81
JJ002	H	A	small	5.47
JJ002	H	A	small	5.55
JJ002	H	A	small	6.86
JJ002	H	A	small	6.89
JJ002	H	A	small	6.89
JJ002	H	A	small	7.3
JJ002	H	A	small	7.54
JJ002	H	A	small	10.86
JJ002	H	A	small	11.33
JJ002	H	A	small	11.74
JJ002	H	A	small	11.85
JJ002	H	A	small	11.85
JJ002	H	A	small	13.4
JJ002	H	A	small	13.5
JJ002	H	A	small	13.5
JJ002	H	A	small	14.65
JJ002	H	A	small	17.34
JJ002	H	A	small	18.42
JJ002	H	A	small	19.11
JJ048	H	A	small	0.79
JJ048	H	A	small	0.83
JJ048	H	A	small	0.83
JJ048	H	A	small	1.27
JJ048	H	A	small	1.32
JJ048	H	A	small	1.32
JJ048	H	A	small	2.76
JJ048	H	A	small	3
JJ048	H	A	small	3.03
JJ048	H	A	small	3.05
JJ048	H	A	small	3.32
JJ048	H	A	small	4.31
JJ048	H	A	small	4.45
JJ048	H	A	small	5.14
JJ048	H	A	small	5.31
JJ048	H	A	small	5.33
JJ048	H	A	small	5.33
JJ048	H	A	small	6
JJ048	H	A	small	7.7
JJ048	H	A	small	8.07
JJ048	H	A	small	8.21
JJ048	H	A	small	8.77
JJ048	H	A	small	9.17
JJ048	H	A	small	9.17
JJ048	H	A	small	9.81
JJ048	H	A	small	9.81
JJ048	H	A	small	10.27
JJ048	H	A	small	11.66
JJ048	H	A	small	12.76
JJ048	H	A	small	17.27
JJ048	H	A	small	17.27
JJ048	H	A	small	38.14
JJ291	H	A	small	0.59
JJ291	H	A	small	0.85
JJ314	H	A	small	1.31
JJ314	H	A	small	2.01
JJ314	H	A	small	2.01
JJ314	H	A	small	2.13
JJ314	H	A	small	2.35
JJ314	H	A	small	2.41
JJ314	H	A	small	2.49
JJ314	H	A	small	2.54
JJ314	H	A	small	2.57
JJ314	H	A	small	2.68
JJ314	H	A	small	2.84
JJ314	H	A	small	3.24
JJ314	H	A	small	3.79
JJ314	H	A	small	4
JJ314	H	A	small	4.18
JJ314	H	A	small	4.18
JJ314	H	A	small	4.33
JJ314	H	A	small	6.17
JJ314	H	A	small	9.05
JJ315	H	A	small	9.11
JJ314	H	A	small	10.83
JJ314	H	A	small	13.59
JJ126	H	A	small	2.81
JJ126	H	A	small	2.81
JJ132	H	A	small	0.92
JJ132	H	A	small	1.23
JJ132	H	A	small	1.23
JJ132	H	A	small	1.28
JJ132	H	A	small	1.37
JJ132	H	A	small	1.43
JJ132	H	A	small	1.66
JJ132	H	A	small	2.17
JJ132	H	A	small	2.68
JJ132	H	A	small	2.79
JJ132	H	A	small	2.79
JJ132	H	A	small	2.98
JJ132	H	A	small	3.29
JJ132	H	A	small	3.33
JJ132	H	A	small	3.33
JJ132	H	A	small	3.39
JJ132	H	A	small	3.44
JJ132	H	A	small	3.44
JJ132	H	A	small	3.46
JJ132	H	A	small	3.56
JJ132	H	A	small	3.75
JJ132	H	A	small	4.05
JJ132	H	A	small	4.05
JJ132	H	A	small	4.42
JJ132	H	A	small	4.43
JJ132	H	A	small	4.53
JJ132	H	A	small	4.56
JJ132	H	A	small	4.91
JJ132	H	A	small	6.04
JJ132	H	A	small	6.24
JJ132	H	A	small	6.75
JJ132	H	A	small	7.02
JJ132	H	A	small	7.84
JJ132	H	A	small	8.21
JJ132	H	A	small	8.21
JJ132	H	A	small	8.21
JJ132	H	A	small	8.91
JJ132	H	A	small	10.3
JJ132	H	A	small	13.47
JJ132	H	A	small	15.39
JJ132	H	A	small	17.04
JJ132	H	A	small	20.79
JJ132	H	A	small	20.79
JJ132	H	A	small	53.55
JJ132	H	A	small	53.55
JJ053	H	A	small	0.9
JJ053	H	A	small	1.05
JJ053	H	A	small	1.53
JJ053	H	A	small	1.55
JJ053	H	A	small	1.57
JJ053	H	A	small	1.79
JJ053	H	A	small	1.8
JJ053	H	A	small	2.3
JJ053	H	A	small	2.35
JJ053	H	A	small	2.87
JJ053	H	A	small	2.87
JJ053	H	A	small	3.1
JJ053	H	A	small	3.1
JJ053	H	A	small	3.32
JJ053	H	A	small	3.75
JJ053	H	A	small	3.84
JJ053	H	A	small	3.84
JJ053	H	A	small	3.99
JJ053	H	A	small	4.18
JJ053	H	A	small	4.47
JJ053	H	A	small	5.74
JJ053	H	A	small	5.74
JJ053	H	A	small	6.53
JJ053	H	A	small	6.53
JJ053	H	A	small	7.1
JJ053	H	A	small	7.1
JJ053	H	A	small	9.67
JJ053	H	A	small	11.24
JJ053	H	A	small	11.24
JJ053	H	A	small	15.18
JJ053	H	A	small	23.88
JJ053	H	A	small	29.89
JJ053	H	A	small	31.36
JJ110	H	A	small	2.02
JJ110	H	A	small	2.02
JJ110	H	A	small	4.17
JJ110	H	A	small	8.15
JJ110	H	A	small	8.15
JJ110	H	A	small	8.39
JJ110	H	A	small	8.39
JJ110	H	A	small	9.98
JJ110	H	A	small	10.84
JJ110	H	A	small	13.67
JJ110	H	A	small	18.44

## Sheet: HandlingTimeEchium
ID	Colony	Session	Treatment	HandlingTime
JJ298	E	B	small	1
JJ047	A	A	normal	2
JJ320	A	A	small	2
JJ258	D	B	normal	2
JJ002	H	A	small	2
JJ314	B	B	small	3
JJ314	B	B	small	3
JJ322	C	B	normal	7
JJ319	G	A	small	58
JJ319	G	A	small	58
JJ002	H	A	small	0.12
JJ002	H	A	small	0.12
JJ002	H	A	small	0.35
JJ298	E	B	small	0.44
JJ053	H	A	small	0.45
JJ320	A	A	normal	0.62
JJ320	A	A	normal	0.62
JJ223	D	B	normal	0.64
JJ291	B	B	small	0.65
JJ314	B	B	small	0.65
JJ002	H	A	small	0.66
JJ002	H	A	small	0.67
JJ053	H	A	small	0.67
JJ053	H	A	small	0.68
JJ314	B	B	small	0.7
JJ291	B	B	small	0.71
JJ322	C	B	normal	0.71
JJ314	B	B	small	0.72
JJ242	D	B	normal	0.73
JJ002	H	A	small	0.74
JJ002	H	A	small	0.77
JJ126	H	A	small	0.77
JJ269	C	B	normal	0.78
JJ120	H	A	small	0.78
JJ298	E	B	small	0.79
JJ270	B	B	small	0.8
JJ220	C	B	normal	0.85
JJ322	C	B	normal	0.86
JJ291	B	B	small	0.87
JJ322	C	B	normal	0.89
JJ002	H	A	small	0.89
JJ002	H	A	small	0.89
JJ320	A	A	normal	0.9
JJ002	H	A	small	0.9
JJ053	H	A	small	0.9
JJ291	B	B	small	0.91
JJ291	B	B	small	0.91
JJ314	B	B	small	0.91
JJ220	C	B	normal	0.91
JJ242	D	B	normal	0.91
JJ002	H	A	small	0.91
JJ356	B	B	small	0.92
JJ053	H	A	small	0.92
JJ314	B	B	small	0.95
JJ314	B	B	small	0.95
JJ270	B	B	small	0.98
JJ288	C	B	normal	0.98
JJ002	H	A	small	0.98
JJ002	H	A	small	0.98
JJ002	H	A	small	1.01
JJ002	H	A	small	1.01
JJ212	D	B	normal	1.03
JJ205	D	B	normal	1.04
JJ053	H	A	small	1.05
JJ320	A	A	normal	1.06
JJ320	A	A	normal	1.06
JJ220	C	B	normal	1.07
JJ223	D	B	normal	1.07
JJ255	E	B	small	1.07
JJ322	C	B	normal	1.08
JJ205	D	B	normal	1.08
JJ320	A	A	normal	1.09
JJ320	A	A	normal	1.09
JJ331	C	B	normal	1.12
JJ258	D	B	normal	1.13
JJ291	B	B	small	1.14
JJ322	C	B	normal	1.15
JJ242	D	B	normal	1.15
JJ291	B	B	small	1.16
JJ291	B	B	small	1.16
JJ314	B	B	small	1.16
JJ331	C	B	normal	1.16
JJ053	H	A	small	1.16
JJ314	B	B	small	1.19
JJ322	C	B	normal	1.19
JJ220	C	B	normal	1.19
JJ220	C	B	normal	1.19
JJ291	B	B	small	1.2
JJ053	H	A	small	1.2
JJ212	D	B	normal	1.23
JJ212	D	B	normal	1.23
JJ255	E	B	small	1.23
JJ255	E	B	small	1.23
JJ320	A	A	normal	1.24
JJ288	C	B	normal	1.24
JJ223	D	B	normal	1.24
JJ002	H	A	small	1.24
JJ002	H	A	small	1.24
JJ255	E	B	small	1.25
JJ205	D	B	normal	1.26
JJ053	H	A	small	1.27
JJ223	D	B	normal	1.28
JJ331	C	B	normal	1.29
JJ053	H	A	small	1.29
JJ053	H	A	small	1.29
JJ320	A	A	normal	1.3
JJ314	B	B	small	1.3
JJ288	C	B	normal	1.31
JJ288	C	B	normal	1.31
JJ269	C	B	normal	1.31
JJ140	G	A	small	1.31
JJ205	D	B	normal	1.32
JJ002	H	A	small	1.32
JJ270	B	B	small	1.33
JJ291	B	B	small	1.33
JJ314	B	B	small	1.33
JJ053	H	A	small	1.33
JJ314	B	B	small	1.34
JJ314	B	B	small	1.34
JJ002	H	A	small	1.34
JJ314	B	B	small	1.35
JJ205	D	B	normal	1.35
JJ298	E	B	small	1.35
JJ298	E	B	small	1.35
JJ002	H	A	small	1.35
JJ002	H	A	small	1.35
JJ322	C	B	normal	1.37
JJ220	C	B	normal	1.37
JJ220	C	B	normal	1.37
JJ291	B	B	small	1.38
JJ314	B	B	small	1.4
JJ331	C	B	normal	1.4
JJ298	E	B	small	1.4
JJ291	B	B	small	1.41
JJ291	B	B	small	1.41
JJ291	B	B	small	1.42
JJ320	A	A	normal	1.43
JJ220	C	B	normal	1.43
JJ258	D	B	normal	1.43
JJ258	D	B	normal	1.43
JJ291	B	B	small	1.44
JJ220	C	B	normal	1.44
JJ220	C	B	normal	1.44
JJ220	C	B	normal	1.44
JJ320	A	A	small	1.45
JJ314	B	B	small	1.45
JJ205	D	B	normal	1.45
JJ205	D	B	normal	1.45
JJ291	B	B	small	1.46
JJ298	E	B	small	1.46
JJ242	D	B	normal	1.47
JJ314	B	B	small	1.48
JJ053	H	A	small	1.48
JJ314	B	B	small	1.49
JJ120	H	A	small	1.49
JJ002	H	A	small	1.49
JJ02	H	A	small	1.49
JJ314	B	B	small	1.5
JJ314	B	B	small	1.5
JJ331	C	B	normal	1.5
JJ258	D	B	normal	1.5
JJ331	C	B	normal	1.51
JJ331	C	B	normal	1.51
JJ320	A	A	normal	1.52
JJ220	C	B	normal	1.52
JJ205	D	B	normal	1.52
JJ298	E	B	small	1.52
JJ320	A	A	small	1.53
JJ320	A	A	normal	1.53
JJ331	C	B	normal	1.53
JJ331	C	B	normal	1.53
JJ320	A	A	small	1.54
JJ320	A	A	normal	1.54
JJ270	B	B	small	1.55
JJ002	H	A	small	1.55
JJ314	B	B	small	1.56
JJ002	H	A	small	1.56
JJ320	A	A	normal	1.57
JJ002	H	A	small	1.57
JJ002	H	A	small	1.57
JJ002	H	A	small	1.57
JJ320	A	A	normal	1.58
JJ320	A	A	normal	1.58
JJ291	B	B	small	1.58
JJ205	D	B	normal	1.58
JJ205	D	B	normal	1.58
JJ205	D	B	normal	1.58
JJ047	A	A	normal	1.59
JJ331	C	B	normal	1.59
JJ331	C	B	normal	1.59
JJ320	A	A	normal	1.6
JJ320	A	A	normal	1.6
JJ270	B	B	small	1.6
JJ223	D	B	normal	1.6
JJ053	H	A	small	1.6
JJ314	B	B	small	1.61
JJ002	H	A	small	1.61
JJ291	B	B	small	1.62
JJ291	B	B	small	1.62
JJ331	C	B	normal	1.62
JJ047	A	A	normal	1.63
JJ291	B	B	small	1.63
JJ291	B	B	small	1.63
JJ291	B	B	small	1.64
JJ298	E	B	small	1.64
JJ002	H	A	small	1.64
JJ002	H	A	small	1.64
JJ320	A	A	small	1.65
JJ320	A	A	normal	1.65
JJ291	B	B	small	1.65
JJ291	B	B	small	1.65
JJ002	H	A	small	1.65
JJ258	D	B	normal	1.66
JJ053	H	A	small	1.66
JJ053	H	A	small	1.66
JJ212	D	B	normal	1.67
JJ212	D	B	normal	1.67
JJ205	D	B	normal	1.67
JJ002	H	A	small	1.67
JJ320	A	A	small	1.68
JJ322	C	B	normal	1.69
JJ002	H	A	small	1.7
JJ258	D	B	normal	1.71
JJ002	H	A	small	1.71
JJ053	H	A	small	1.71
JJ053	H	A	small	1.71
JJ288	C	B	normal	1.72
JJ002	H	A	small	1.73
JJ291	B	B	small	1.74
JJ291	B	B	small	1.74
JJ298	E	B	small	1.75
JJ053	H	A	small	1.75
JJ291	B	B	small	1.76
JJ291	B	B	small	1.76
JJ322	C	B	normal	1.76
JJ223	D	B	normal	1.76
JJ320	A	A	normal	1.77
JJ298	E	B	small	1.78
JJ269	C	B	normal	1.79
JJ269	C	B	normal	1.79
JJ205	D	B	normal	1.79
JJ223	D	B	normal	1.8
JJ205	D	B	normal	1.82
JJ325	C	B	normal	1.83
JJ325	C	B	normal	1.83
JJ205	D	B	normal	1.83
JJ298	E	B	small	1.83
JJ255	E	B	small	1.83
JJ120	H	A	small	1.83
JJ223	D	B	normal	1.84
JJ298	E	B	small	1.84
JJ298	E	B	small	1.84
JJ320	A	A	normal	1.85
JJ320	A	A	normal	1.85
JJ314	B	B	small	1.85
JJ211	C	B	normal	1.86
JJ320	A	A	normal	1.87
JJ320	A	A	normal	1.87
JJ223	D	B	normal	1.87
JJ288	C	B	normal	1.88
JJ205	D	B	normal	1.88
JJ298	E	B	small	1.88
JJ320	A	A	normal	1.89
JJ270	B	B	small	1.89
JJ291	B	B	small	1.89
JJ291	B	B	small	1.89
JJ291	B	B	small	1.89
JJ314	B	B	small	1.89
JJ242	D	B	normal	1.89
JJ120	H	A	small	1.89
JJ126	H	A	small	1.89
JJ002	H	A	small	1.9
JJ047	A	A	normal	1.91
JJ320	A	A	normal	1.91
JJ255	E	B	small	1.91
JJ053	H	A	small	1.91
JJ320	A	A	normal	1.92
JJ291	B	B	small	1.92
JJ320	A	A	small	1.93
JJ314	B	B	small	1.93
JJ120	H	A	small	1.93
JJ002	H	A	small	1.93
JJ291	B	B	small	1.94
JJ242	D	B	normal	1.94
JJ242	D	B	normal	1.94
JJ205	D	B	normal	1.94
JJ298	E	B	small	1.94
JJ298	E	B	small	1.94
JJ242	D	B	normal	1.96
JJ002	H	A	small	1.97
JJ053	H	A	small	1.97
JJ255	E	B	small	1.98
JJ270	B	B	small	1.99
JJ291	B	B	small	1.99
JJ120	H	A	small	1.99
JJ331	F	A	normal	10.18
JJ047	A	A	normal	10.2
JJ212	D	B	normal	10.28
JJ320	A	A	normal	10.29
JJ320	A	A	normal	10.29
JJ291	B	B	small	10.31
JJ320	A	A	normal	10.39
JJ291	B	B	small	10.51
JJ356	B	B	small	10.79
JJ314	B	B	small	10.87
JJ002	H	A	small	10.87
JJ319	G	A	small	10.89
JJ331	C	B	normal	11.09
JJ331	C	B	normal	11.09
JJ110	H	A	small	11.17
JJ322	C	B	normal	11.29
JJ322	C	B	normal	11.29
JJ220	C	B	normal	11.52
JJ331	F	A	normal	11.85
JJ331	F	A	normal	11.85
JJ331	C	B	normal	11.88
JJ322	C	B	normal	11.9
JJ258	D	B	normal	12.27
JJ325	C	B	normal	12.34
JJ002	H	A	small	12.56
JJ110	H	A	small	12.72
JJ110	H	A	small	12.72
JJ322	C	B	normal	12.81
JJ314	B	B	small	13.08
JJ300	D	B	normal	13.45
JJ300	D	B	normal	13.45
JJ220	C	B	normal	13.96
JJ220	C	B	normal	13.96
JJ110	H	A	small	14.03
JJ110	H	A	small	14.03
JJ314	B	B	small	14.18
JJ331	C	B	normal	14.26
JJ140	G	A	small	14.4
JJ140	G	A	small	14.4
JJ140	G	A	small	14.77
JJ140	G	A	small	14.77
JJ322	C	B	normal	16.19
JJ140	G	A	small	16.59
JJ331	F	A	normal	16.66
JJ269	C	B	normal	17.76
JJ314	B	B	small	18.12
JJ331	C	B	normal	18.45
JJ331	C	B	normal	18.45
JJ258	D	B	normal	18.56
JJ320	A	A	normal	19.13
JJ120	H	A	small	19.68
JJ325	C	B	normal	19.76
JJ325	C	B	normal	19.76
JJ291	B	B	small	2.01
JJ270	B	B	small	2.02
JJ322	C	B	normal	2.02
JJ223	D	B	normal	2.02
JJ053	H	A	small	2.02
JJ053	H	A	small	2.02
JJ002	H	A	small	2.03
JJ047	A	A	normal	2.04
JJ255	E	B	small	2.05
JJ320	A	A	normal	2.06
JJ356	B	B	small	2.06
JJ314	B	B	small	2.07
JJ356	B	B	small	2.07
JJ356	B	B	small	2.07
JJ223	D	B	normal	2.08
JJ320	A	A	small	2.09
JJ320	A	A	normal	2.1
JJ320	A	A	normal	2.11
JJ320	A	A	normal	2.11
JJ291	B	B	small	2.11
JJ291	B	B	small	2.11
JJ298	E	B	small	2.11
JJ320	A	A	normal	2.12
JJ291	B	B	small	2.13
JJ291	B	B	small	2.13
JJ002	H	A	small	2.13
JJ152	H	A	small	2.13
JJ053	H	A	small	2.13
JJ320	A	A	normal	2.15
JJ291	B	B	small	2.15
JJ002	H	A	small	2.15
JJ02	H	A	small	2.15
JJ053	H	A	small	2.15
JJ314	B	B	small	2.16
JJ314	B	B	small	2.16
JJ325	C	B	normal	2.17
JJ322	C	B	normal	2.18
JJ322	C	B	normal	2.18
JJ298	E	B	small	2.18
JJ331	F	A	normal	2.18
JJ320	A	A	small	2.19
JJ320	A	A	normal	2.19
JJ314	B	B	small	2.19
JJ288	C	B	normal	2.19
JJ288	C	B	normal	2.19
JJ220	C	B	normal	2.19
JJ258	D	B	normal	2.19
JJ255	E	B	small	2.19
JJ002	H	A	small	2.19
JJ002	H	A	small	2.19
JJ320	A	A	small	2.2
JJ002	H	A	small	2.2
JJ288	C	B	normal	2.21
JJ002	H	A	small	2.21
JJ053	H	A	small	2.21
JJ320	A	A	normal	2.22
JJ320	A	A	normal	2.23
JJ314	B	B	small	2.23
JJ314	B	B	small	2.23
JJ325	C	B	normal	2.23
JJ205	D	B	normal	2.23
JJ047	A	A	normal	2.25
JJ331	C	B	normal	2.25
JJ205	D	B	normal	2.25
JJ205	D	B	normal	2.25
JJ320	A	A	normal	2.26
JJ255	E	B	small	2.26
JJ053	H	A	small	2.26
JJ053	H	A	small	2.26
JJ314	B	B	small	2.27
JJ314	B	B	small	2.28
JJ242	D	B	normal	2.28
JJ298	E	B	small	2.28
JJ320	A	A	normal	2.29
JJ255	E	B	small	2.29
JJ053	H	A	small	2.29
JJ053	H	A	small	2.29
JJ331	C	B	normal	2.3
JJ205	D	B	normal	2.3
JJ002	H	A	small	2.31
JJ291	B	B	small	2.32
JJ291	B	B	small	2.32
JJ002	H	A	small	2.32
JJ002	H	A	small	2.32
JJ291	B	B	small	2.33
JJ298	E	B	small	2.33
JJ270	B	B	small	2.34
JJ320	A	A	normal	2.35
JJ223	D	B	normal	2.35
JJ223	D	B	normal	2.35
JJ331	C	B	normal	2.36
JJ298	E	B	small	2.38
JJ270	B	B	small	2.39
JJ047	A	A	normal	2.4
JJ320	A	A	normal	2.41
JJ270	B	B	small	2.41
JJ291	B	B	small	2.41
JJ220	C	B	normal	2.41
JJ269	C	B	normal	2.41
JJ258	D	B	normal	2.41
JJ242	D	B	normal	2.41
JJ053	H	A	small	2.41
JJ331	C	B	normal	2.42
JJ270	B	B	small	2.43
JJ314	B	B	small	2.43
JJ314	B	B	small	2.43
JJ320	A	A	normal	2.44
JJ270	B	B	small	2.44
JJ047	A	A	normal	2.45
JJ047	A	A	normal	2.45
JJ212	D	B	normal	2.45
JJ053	H	A	small	2.45
JJ053	H	A	small	2.45
JJ047	A	A	normal	2.46
JJ298	E	B	small	2.47
JJ322	C	B	normal	2.48
JJ322	C	B	normal	2.48
JJ298	E	B	small	2.48
JJ255	E	B	small	2.48
JJ255	E	B	small	2.48
JJ320	A	A	normal	2.5
JJ291	B	B	small	2.51
JJ242	D	B	normal	2.52
JJ053	H	A	small	2.52
JJ255	E	B	small	2.53
JJ255	E	B	small	2.53
JJ053	H	A	small	2.53
JJ270	B	B	small	2.54
JJ220	C	B	normal	2.54
JJ120	H	A	small	2.54
JJ288	C	B	normal	2.55
JJ298	E	B	small	2.55
JJ120	H	A	small	2.55
JJ270	B	B	small	2.56
JJ322	C	B	normal	2.56
JJ322	C	B	normal	2.56
JJ322	C	B	normal	2.56
JJ242	D	B	normal	2.56
JJ291	B	B	small	2.57
JJ325	C	B	normal	2.57
JJ270	B	B	small	2.58
JJ270	B	B	small	2.58
JJ120	H	A	small	2.59
JJ120	H	A	small	2.59
JJ126	H	A	small	2.59
JJ270	B	B	small	2.62
JJ270	B	B	small	2.62
JJ255	E	B	small	2.62
JJ205	D	B	normal	2.63
JJ205	D	B	normal	2.63
JJ298	E	B	small	2.64
JJ298	E	B	small	2.64
JJ255	E	B	small	2.65
JJ002	H	A	small	2.65
JJ320	A	A	normal	2.66
JJ002	H	A	small	2.66
JJ053	H	A	small	2.66
JJ322	C	B	normal	2.67
JJ258	D	B	normal	2.68
JJ242	D	B	normal	2.68
JJ242	D	B	normal	2.68
JJ053	H	A	small	2.68
JJ320	A	A	normal	2.69
JJ320	A	A	normal	2.69
JJ002	H	A	small	2.69
JJ270	B	B	small	2.7
JJ242	D	B	normal	2.71
JJ047	A	A	normal	2.72
JJ291	B	B	small	2.72
JJ291	B	B	small	2.72
JJ320	A	A	normal	2.73
JJ053	H	A	small	2.73
JJ270	B	B	small	2.74
JJ255	E	B	small	2.74
JJ270	B	B	small	2.75
JJ314	B	B	small	2.75
JJ298	E	B	small	2.75
JJ255	E	B	small	2.76
JJ270	B	B	small	2.77
JJ270	B	B	small	2.77
JJ320	A	A	normal	2.78
JJ291	B	B	small	2.78
JJ291	B	B	small	2.78
JJ298	E	B	small	2.78
JJ242	D	B	normal	2.79
JJ314	B	B	small	2.8
JJ298	E	B	small	2.81
JJ126	H	A	small	2.81
JJ288	C	B	normal	2.82
JJ298	E	B	small	2.82
JJ255	E	B	small	2.82
JJ053	H	A	small	2.82
JJ140	G	A	small	2.83
JJ120	H	A	small	2.83
JJ236	H	A	small	2.83
JJ298	E	B	small	2.84
JJ220	C	B	normal	2.85
JJ140	G	A	small	2.85
JJ002	H	A	small	2.86
JJ320	A	A	normal	2.87
JJ291	B	B	small	2.87
JJ322	C	B	normal	2.87
JJ288	C	B	normal	2.87
JJ255	E	B	small	2.87
JJ255	E	B	small	2.87
JJ331	C	B	normal	2.88
JJ047	A	A	normal	2.89
JJ322	C	B	normal	2.89
JJ002	H	A	small	2.89
JJ270	B	B	small	2.9
JJ291	B	B	small	2.9
JJ288	C	B	normal	2.9
JJ288	C	B	normal	2.92
JJ320	A	A	normal	2.93
JJ320	A	A	small	2.93
JJ291	B	B	small	2.93
JJ212	D	B	normal	2.93
JJ002	H	A	small	2.94
JJ322	C	B	normal	2.95
JJ288	C	B	normal	2.95
JJ223	D	B	normal	2.95
JJ298	E	B	small	2.95
JJ002	H	A	small	2.96
JJ002	H	A	small	2.97
JJ300	D	B	normal	2.99
JJ322	C	B	normal	20.03
JJ220	C	B	normal	22.1
JJ126	H	A	small	23.36
JJ126	H	A	small	23.36
JJ220	C	B	normal	26.22
JJ220	C	B	normal	26.22
JJ319	G	A	small	27.10
JJ319	G	A	small	27.10
JJ356	B	B	small	3.01
JJ255	E	B	small	3.01
JJ002	H	A	small	3.01
JJ314	B	B	small	3.03
JJ242	D	B	normal	3.03
JJ269	C	B	normal	3.04
JJ053	H	A	small	3.04
JJ320	A	A	normal	3.06
JJ223	D	B	normal	3.06
JJ223	D	B	normal	3.06
JJ255	E	B	small	3.06
JJ047	A	A	normal	3.07
JJ047	A	A	normal	3.07
JJ320	A	A	normal	3.07
JJ053	H	A	small	3.07
JJ002	H	A	small	3.08
JJ270	B	B	small	3.09
JJ300	D	B	normal	3.09
JJ331	F	A	normal	3.09
JJ242	D	B	normal	3.1
JJ298	E	B	small	3.1
JJ291	B	B	small	3.11
JJ288	C	B	normal	3.13
JJ270	B	B	small	3.14
JJ322	C	B	normal	3.14
JJ002	H	A	small	3.15
JJ002	H	A	small	3.15
JJ002	H	A	small	3.15
JJ322	C	B	normal	3.16
JJ320	A	A	normal	3.17
JJ320	A	A	normal	3.17
JJ255	E	B	small	3.17
JJ053	H	A	small	3.17
JJ255	E	B	small	3.18
JJ320	A	A	normal	3.19
JJ320	A	A	normal	3.19
JJ291	B	B	small	3.19
JJ291	B	B	small	3.19
JJ269	C	B	normal	3.19
JJ255	E	B	small	3.19
JJ291	B	B	small	3.22
JJ288	C	B	normal	3.22
JJ288	C	B	normal	3.22
JJ291	B	B	small	3.25
JJ331	C	B	normal	3.25
JJ331	C	B	normal	3.25
JJ288	C	B	normal	3.25
JJ270	B	B	small	3.26
JJ270	B	B	small	3.26
JJ314	B	B	small	3.26
JJ322	C	B	normal	3.26
JJ322	C	B	normal	3.26
JJ223	D	B	normal	3.26
JJ223	D	B	normal	3.26
JJ002	H	A	small	3.26
JJ270	B	B	small	3.27
JJ002	H	A	small	3.27
JJ291	B	B	small	3.28
JJ291	B	B	small	3.28
JJ205	D	B	normal	3.28
JJ002	H	A	small	3.28
JJ314	B	B	small	3.29
JJ220	C	B	normal	3.29
JJ255	E	B	small	3.29
JJ212	D	B	normal	3.34
JJ320	A	A	normal	3.35
JJ322	C	B	normal	3.35
JJ205	D	B	normal	3.35
JJ255	E	B	small	3.35
JJ220	C	B	normal	3.36
JJ205	D	B	normal	3.36
JJ205	D	B	normal	3.36
JJ120	H	A	small	3.36
JJ270	B	B	small	3.37
JJ223	D	B	normal	3.37
JJ242	D	B	normal	3.37
JJ242	D	B	normal	3.37
JJ314	B	B	small	3.38
JJ255	E	B	small	3.38
JJ270	B	B	small	3.39
JJ270	B	B	small	3.41
JJ053	H	A	small	3.41
JJ322	C	B	normal	3.42
JJ331	F	A	normal	3.42
JJ298	E	B	small	3.43
JJ140	G	A	small	3.43
JJ002	H	A	small	3.43
JJ314	B	B	small	3.44
JJ242	D	B	normal	3.45
JJ298	E	B	small	3.45
JJ298	E	B	small	3.45
JJ002	H	A	small	3.45
JJ047	A	A	normal	3.46
JJ314	B	B	small	3.46
JJ314	B	B	small	3.46
JJ220	C	B	normal	3.46
JJ270	B	B	small	3.47
JJ270	B	B	small	3.47
JJ291	B	B	small	3.48
JJ314	B	B	small	3.48
JJ314	B	B	small	3.48
JJ288	C	B	normal	3.48
JJ211	C	B	normal	3.49
JJ002	H	A	small	3.49
JJ002	H	A	small	3.49
JJ002	H	A	small	3.51
JJ120	H	A	small	3.53
JJ270	B	B	small	3.54
JJ320	A	A	small	3.55
JJ288	C	B	normal	3.56
JJ270	B	B	small	3.57
JJ322	C	B	normal	3.58
JJ002	H	A	small	3.58
JJ320	A	A	normal	3.6
JJ322	C	B	normal	3.61
JJ322	C	B	normal	3.61
JJ320	A	A	normal	3.62
JJ320	A	A	normal	3.64
JJ270	B	B	small	3.65
JJ291	B	B	small	3.68
JJ314	B	B	small	3.68
JJ270	B	B	small	3.69
JJ291	B	B	small	3.69
JJ236	H	A	small	3.73
JJ291	B	B	small	3.74
JJ269	C	B	normal	3.74
JJ242	D	B	normal	3.75
JJ291	B	B	small	3.77
JJ322	C	B	normal	3.77
JJ270	B	B	small	3.78
JJ270	B	B	small	3.78
JJ320	A	A	normal	3.79
JJ320	A	A	small	3.8
JJ320	A	A	normal	3.81
JJ291	B	B	small	3.81
JJ298	E	B	small	3.81
JJ298	E	B	small	3.81
JJ270	B	B	small	3.82
JJ255	E	B	small	3.82
JJ270	B	B	small	3.83
JJ291	B	B	small	3.83
JJ325	C	B	normal	3.83
JJ322	C	B	normal	3.84
JJ322	C	B	normal	3.84
JJ258	D	B	normal	3.86
JJ258	D	B	normal	3.86
JJ002	H	A	small	3.86
JJ126	H	A	small	3.86
JJ314	B	B	small	3.88
JJ314	B	B	small	3.88
JJ120	H	A	small	3.88
JJ053	H	A	small	3.89
JJ270	B	B	small	3.9
JJ314	B	B	small	3.9
JJ322	C	B	normal	3.9
JJ205	D	B	normal	3.92
JJ320	A	A	small	3.94
JJ047	A	A	normal	3.95
JJ320	A	A	normal	3.95
JJ255	E	B	small	3.96
JJ258	D	B	normal	3.97
JJ322	C	B	normal	3.98
JJ270	B	B	small	3.99
JJ270	B	B	small	3.99
JJ322	C	B	normal	3.99
JJ322	C	B	normal	30.82
JJ322	C	B	normal	30.82
JJ002	H	A	small	32.68
JJ325	C	B	normal	33.52
JJ320	A	A	normal	39.6
JJ320	A	A	normal	39.6
JJ002	H	A	small	4.00
JJ002	H	A	small	4.00
JJ205	D	B	normal	4.01
JJ002	H	A	small	4.01
JJ314	B	B	small	4.03
JJ212	D	B	normal	4.04
JJ322	C	B	normal	4.05
JJ298	E	B	small	4.05
JJ002	H	A	small	4.05
JJ053	H	A	small	4.05
JJ258	D	B	normal	4.06
JJ258	D	B	normal	4.06
JJ002	H	A	small	4.09
JJ270	B	B	small	4.1
JJ325	C	B	normal	4.1
JJ320	A	A	normal	4.10
JJ314	B	B	small	4.12
JJ205	D	B	normal	4.13
JJ223	D	B	normal	4.14
JJ298	E	B	small	4.14
JJ298	E	B	small	4.14
JJ255	E	B	small	4.14
JJ331	C	B	normal	4.15
JJ322	C	B	normal	4.15
JJ211	C	B	normal	4.15
JJ047	A	A	normal	4.16
JJ314	B	B	small	4.17
JJ255	E	B	small	4.17
JJ270	B	B	small	4.18
JJ002	H	A	small	4.18
JJ002	H	A	small	4.18
JJ220	C	B	normal	4.2
JJ319	G	A	small	4.2
JJ319	G	A	small	4.2
JJ314	B	B	small	4.22
JJ205	D	B	normal	4.22
JJ356	B	B	small	4.23
JJ269	C	B	normal	4.23
JJ320	A	A	normal	4.25
JJ320	A	A	normal	4.25
JJ002	H	A	small	4.25
JJ298	E	B	small	4.28
JJ205	D	B	normal	4.32
JJ298	E	B	small	4.32
JJ205	D	B	normal	4.33
JJ255	E	B	small	4.33
JJ220	C	B	normal	4.36
JJ314	B	B	small	4.37
JJ205	D	B	normal	4.37
JJ002	H	A	small	4.37
JJ314	B	B	small	4.39
JJ322	C	B	normal	4.39
JJ255	E	B	small	4.41
JJ002	H	A	small	4.41
JJ126	H	A	small	4.43
JJ126	H	A	small	4.43
JJ331	F	A	normal	4.44
JJ047	A	A	normal	4.45
JJ220	C	B	normal	4.47
JJ047	A	A	normal	4.48
JJ325	C	B	normal	4.48
JJ325	C	B	normal	4.48
JJ291	B	B	small	4.49
JJ053	H	A	small	4.49
JJ322	C	B	normal	4.51
JJ211	C	B	normal	4.51
JJ211	C	B	normal	4.51
JJ270	B	B	small	4.52
JJ331	C	B	normal	4.53
JJ288	C	B	normal	4.53
JJ223	D	B	normal	4.53
JJ212	D	B	normal	4.53
JJ212	D	B	normal	4.53
JJ314	B	B	small	4.55
JJ322	C	B	normal	4.55
JJ322	C	B	normal	4.56
JJ053	H	A	small	4.56
JJ205	D	B	normal	4.58
JJ291	B	B	small	4.6
JJ258	D	B	normal	4.6
JJ320	A	A	normal	4.62
JJ002	H	A	small	4.62
JJ220	C	B	normal	4.63
JJ211	C	B	normal	4.64
JJ322	C	B	normal	4.65
JJ205	D	B	normal	4.65
JJ322	C	B	normal	4.66
JJ291	B	B	small	4.67
JJ314	B	B	small	4.67
JJ291	B	B	small	4.69
JJ212	D	B	normal	4.69
JJ298	E	B	small	4.69
JJ331	C	B	normal	4.71
JJ270	B	B	small	4.74
JJ270	B	B	small	4.74
JJ053	H	A	small	4.74
JJ002	H	A	small	4.77
JJ291	B	B	small	4.78
JJ212	D	B	normal	4.78
JJ211	C	B	normal	4.79
JJ212	D	B	normal	4.79
JJ269	C	B	normal	4.81
JJ269	C	B	normal	4.81
JJ314	B	B	small	4.82
JJ270	B	B	small	4.83
JJ126	H	A	small	4.85
JJ242	D	B	normal	4.86
JJ270	B	B	small	4.91
JJ270	B	B	small	4.91
JJ314	B	B	small	4.91
JJ220	C	B	normal	4.91
JJ047	A	A	normal	4.92
JJ047	A	A	normal	4.92
JJ314	B	B	small	4.97
JJ258	D	B	normal	4.99
JJ053	H	A	small	4.99
JJ319	G	A	small	47.78
JJ319	G	A	small	47.78
JJ356	B	B	small	5.02
JJ126	H	A	small	5.02
JJ126	H	A	small	5.02
JJ211	C	B	normal	5.03
JJ298	E	B	small	5.03
JJ314	B	B	small	5.06
JJ288	C	B	normal	5.07
JJ220	C	B	normal	5.08
JJ325	C	B	normal	5.1
JJ314	B	B	small	5.18
JJ002	H	A	small	5.18
JJ212	D	B	normal	5.19
JJ320	A	A	normal	5.2
JJ314	B	B	small	5.24
JJ356	B	B	small	5.24
JJ236	H	A	small	5.24
JJ320	A	A	normal	5.25
JJ298	E	B	small	5.26
JJ320	A	A	normal	5.29
JJ220	C	B	normal	5.31
JJ320	A	A	normal	5.32
JJ331	C	B	normal	5.32
JJ322	C	B	normal	5.33
JJ322	C	B	normal	5.33
JJ002	H	A	small	5.35
JJ047	A	A	normal	5.36
JJ322	C	B	normal	5.42
JJ236	H	A	small	5.43
JJ220	C	B	normal	5.45
JJ288	C	B	normal	5.46
JJ288	C	B	normal	5.46
JJ255	E	B	small	5.47
JJ322	C	B	normal	5.49
JJ314	B	B	small	5.5
JJ002	H	A	small	5.5
JJ053	H	A	small	5.5
JJ270	B	B	small	5.53
JJ270	B	B	small	5.53
JJ053	H	A	small	5.56
JJ298	E	B	small	5.57
JJ053	H	A	small	5.57
JJ331	C	B	normal	5.58
JJ047	A	A	normal	5.59
JJ255	E	B	small	5.6
JJ236	H	A	small	5.61
JJ330	H	A	small	5.61
JJ331	F	A	normal	5.62
JJ258	D	B	normal	5.63
JJ255	E	B	small	5.65
JJ053	H	A	small	5.65
JJ288	C	B	normal	5.67
JJ322	C	B	normal	5.69
JJ205	D	B	normal	5.79
JJ291	B	B	small	5.83
JJ300	D	B	normal	5.84
JJ291	B	B	small	5.85
JJ325	C	B	normal	5.86
JJ270	B	B	small	5.89
JJ212	D	B	normal	5.89
JJ331	F	A	normal	5.92
JJ047	A	A	normal	5.94
JJ002	H	A	small	5.95
JJ269	C	B	normal	5.97
JJ269	C	B	normal	5.97
JJ331	C	B	normal	6.01
JJ356	B	B	small	6.03
JJ152	H	A	small	6.04
JJ152	H	A	small	6.04
JJ258	D	B	normal	6.05
JJ047	A	A	normal	6.06
JJ220	C	B	normal	6.07
JJ002	H	A	small	6.09
JJ314	B	B	small	6.11
JJ269	C	B	normal	6.15
JJ212	D	B	normal	6.17
JJ255	E	B	small	6.17
JJ314	B	B	small	6.2
JJ320	A	A	normal	6.23
JJ120	H	A	small	6.24
JJ120	H	A	small	6.24
JJ211	C	B	normal	6.25
JJ211	C	B	normal	6.25
JJ298	E	B	small	6.3
JJ047	A	A	normal	6.31
JJ211	C	B	normal	6.34
JJ298	E	B	small	6.34
JJ331	F	A	normal	6.36
JJ322	C	B	normal	6.38
JJ320	A	A	normal	6.43
JJ356	B	B	small	6.43
JJ356	B	B	small	6.43
JJ270	B	B	small	6.44
JJ047	A	A	normal	6.47
JJ314	B	B	small	6.49
JJ291	B	B	small	6.52
JJ291	B	B	small	6.52
JJ322	C	B	normal	6.55
JJ255	E	B	small	6.58
JJ120	H	A	small	6.58
JJ120	H	A	small	6.58
JJ270	B	B	small	6.65
JJ331	C	B	normal	6.66
JJ331	C	B	normal	6.66
JJ322	C	B	normal	6.68
JJ314	B	B	small	6.72
JJ314	B	B	small	6.72
JJ053	H	A	small	6.72
JJ314	B	B	small	6.74
JJ320	A	A	normal	6.8
JJ331	C	B	normal	6.81
JJ288	C	B	normal	6.82
JJ298	E	B	small	6.83
JJ322	C	B	normal	6.96
JJ220	C	B	normal	7.01
JJ325	C	B	normal	7.03
JJ322	C	B	normal	7.04
JJ314	B	B	small	7.07
JJ314	B	B	small	7.07
JJ288	C	B	normal	7.1
JJ331	C	B	normal	7.12
JJ331	C	B	normal	7.12
JJ269	C	B	normal	7.2
JJ314	B	B	small	7.22
JJ331	C	B	normal	7.23
JJ053	H	A	small	7.24
JJ325	C	B	normal	7.27
JJ322	C	B	normal	7.31
JJ322	C	B	normal	7.31
JJ255	E	B	small	7.33
JJ255	E	B	small	7.33
JJ212	D	B	normal	7.34
JJ110	H	A	small	7.36
JJ242	D	B	normal	7.37
JJ242	D	B	normal	7.37
JJ325	C	B	normal	7.4
JJ320	A	A	normal	7.41
JJ320	A	A	normal	7.41
JJ002	H	A	small	7.42
JJ325	C	B	normal	7.45
JJ325	C	B	normal	7.45
JJ291	B	B	small	7.46
JJ298	E	B	small	7.47
JJ314	B	B	small	7.54
JJ320	A	A	normal	7.57
JJ320	A	A	normal	7.57
JJ212	D	B	normal	7.57
JJ291	B	B	small	7.59
JJ331	F	A	normal	7.62
JJ331	F	A	normal	7.62
JJ322	C	B	normal	7.65
JJ288	C	B	normal	7.69
JJ002	H	A	small	7.7
JJ002	H	A	small	7.74
JJ291	B	B	small	7.77
JJ288	C	B	normal	7.83
JJ120	H	A	small	7.86
JJ288	C	B	normal	7.87
JJ288	C	B	normal	7.87
JJ325	C	B	normal	7.87
JJ325	C	B	normal	7.87
JJ126	H	A	small	7.92
JJ320	A	A	normal	8.06
JJ236	H	A	small	8.06
JJ053	H	A	small	8.08
JJ223	D	B	normal	8.12
JJ322	C	B	normal	8.14
JJ053	H	A	small	8.15
JJ320	A	A	normal	8.2
JJ322	C	B	normal	8.2
JJ152	H	A	small	8.23
JJ322	C	B	normal	8.24
JJ140	G	A	small	8.3
JJ236	H	A	small	8.34
JJ002	H	A	small	8.37
JJ053	H	A	small	8.4
JJ002	H	A	small	8.43
JJ212	D	B	normal	8.58
JJ331	C	B	normal	8.63
JJ220	C	B	normal	8.64
JJ331	C	B	normal	8.72
JJ002	H	A	small	8.72
JJ298	E	B	small	8.74
JJ319	G	A	small	8.81
JJ319	G	A	small	8.81
JJ320	A	A	normal	8.9
JJ314	B	B	small	8.92
JJ314	B	B	small	8.97
JJ120	H	A	small	8.97
JJ320	A	A	normal	9.07
JJ322	C	B	normal	9.08
JJ320	A	A	normal	9.14
JJ288	C	B	normal	9.15
JJ255	E	B	small	9.15
JJ053	H	A	small	9.22
JJ053	H	A	small	9.22
JJ152	H	A	small	9.23
JJ314	B	B	small	9.29
JJ314	B	B	small	9.29
JJ331	C	B	normal	9.29
JJ331	C	B	normal	9.33
JJ320	A	A	normal	9.44
JJ288	C	B	normal	9.55
JJ212	D	B	normal	9.71
JJ212	D	B	normal	9.71
JJ331	C	B	normal	9.77
JJ120	H	A	small	9.77
JJ120	H	A	small	9.77
JJ331	C	B	normal	9.8
JJ319	G	A	small	9.88
JJ002	H	A	small	9.94
